# Supplementary material for: Detection of bacterial contaminants and hybrid sequences in the genome of the kelp Saccharina japonica using Taxoblast
Source: PeerJ. 2017 Nov 17;5:e4073. doi: 10.7717/peerj.4073 (PMC5695246; doi:10.7717/peerj.4073)
Supplement: Supplemental Information 1 — Taxoblast output when run with the S. japonica genome (scaffolds >2 kbp) to distinguish between eukaryote and bacterial sequences. [file peerj-05-4073-s001.xlsx]

## Sheet: Complete output
Scaffold	#Hits	#Queries	%Tax:2	%Tax:2759
gi_811896530_gb_JXRI01002047.1__Saccharina_japonica_cultivar_Ja_scaffold2065,_whole_genome_shotgun_sequence	45	133	2	97
gi_811881082_gb_JXRI01005026.1__Saccharina_japonica_cultivar_Ja_scaffold5519,_whole_genome_shotgun_sequence	2	13	100	0
gi_811880349_gb_JXRI01005759.1__Saccharina_japonica_cultivar_Ja_scaffold6435,_whole_genome_shotgun_sequence	5	9	100	0
gi_811897172_gb_JXRI01001406.1__Saccharina_japonica_cultivar_Ja_scaffold1407,_whole_genome_shotgun_sequence	112	237	0	97
gi_811880064_gb_JXRI01006043.1__Saccharina_japonica_cultivar_Ja_scaffold6825,_whole_genome_shotgun_sequence	4	7	100	0
gi_811891673_gb_JXRI01002749.1__Saccharina_japonica_cultivar_Ja_scaffold2815,_whole_genome_shotgun_sequence	11	64	0	100
gi_811902400_gb_JXRI01000332.1__Saccharina_japonica_cultivar_Ja_scaffold333,_whole_genome_shotgun_sequence	410	725	2	97
gi_811891006_gb_JXRI01003415.1__Saccharina_japonica_cultivar_Ja_scaffold3593,_whole_genome_shotgun_sequence	7	34	100	0
gi_811886098_gb_JXRI01004158.1__Saccharina_japonica_cultivar_Ja_scaffold4459,_whole_genome_shotgun_sequence	7	22	71	28
gi_811894808_gb_JXRI01002203.1__Saccharina_japonica_cultivar_Ja_scaffold2229,_whole_genome_shotgun_sequence	58	114	1	98
gi_811886533_gb_JXRI01003882.1__Saccharina_japonica_cultivar_Ja_scaffold4142,_whole_genome_shotgun_sequence	11	26	0	100
gi_811896716_gb_JXRI01001861.1__Saccharina_japonica_cultivar_Ja_scaffold1873,_whole_genome_shotgun_sequence	96	161	2	97
gi_811890929_gb_JXRI01003492.1__Saccharina_japonica_cultivar_Ja_scaffold3681,_whole_genome_shotgun_sequence	4	33	0	100
gi_811887759_gb_JXRI01003767.1__Saccharina_japonica_cultivar_Ja_scaffold4005,_whole_genome_shotgun_sequence	3	28	66	33
gi_811879979_gb_JXRI01006128.1__Saccharina_japonica_cultivar_Ja_scaffold6956,_whole_genome_shotgun_sequence	0	7
gi_811880855_gb_JXRI01005253.1__Saccharina_japonica_cultivar_Ja_scaffold5803,_whole_genome_shotgun_sequence	9	11	100	0
gi_811897082_gb_JXRI01001496.1__Saccharina_japonica_cultivar_Ja_scaffold1499,_whole_genome_shotgun_sequence	147	217	1	97
gi_811885777_gb_JXRI01004478.1__Saccharina_japonica_cultivar_Ja_scaffold4834,_whole_genome_shotgun_sequence	5	18	0	100
gi_811891174_gb_JXRI01003247.1__Saccharina_japonica_cultivar_Ja_scaffold3393,_whole_genome_shotgun_sequence	15	39	66	33
gi_811886557_gb_JXRI01003879.1__Saccharina_japonica_cultivar_Ja_scaffold4137,_whole_genome_shotgun_sequence	7	26	14	85
gi_811880332_gb_JXRI01005776.1__Saccharina_japonica_cultivar_Ja_scaffold6454,_whole_genome_shotgun_sequence	4	9	0	100
gi_811886337_gb_JXRI01003932.1__Saccharina_japonica_cultivar_Ja_scaffold4199,_whole_genome_shotgun_sequence	3	25	0	100
gi_811891461_gb_JXRI01002961.1__Saccharina_japonica_cultivar_Ja_scaffold3049,_whole_genome_shotgun_sequence	12	52	25	75
gi_811886269_gb_JXRI01003987.1__Saccharina_japonica_cultivar_Ja_scaffold4264,_whole_genome_shotgun_sequence	22	24	100	0
gi_811878249_gb_JXRI01006239.1__Saccharina_japonica_cultivar_Ja_scaffold7119,_whole_genome_shotgun_sequence	2	7	100	0
gi_811898885_gb_JXRI01001090.1__Saccharina_japonica_cultivar_Ja_scaffold1091,_whole_genome_shotgun_sequence	80	317	2	97
gi_811881015_gb_JXRI01005093.1__Saccharina_japonica_cultivar_Ja_scaffold5609,_whole_genome_shotgun_sequence	2	13	50	50
gi_811891450_gb_JXRI01002972.1__Saccharina_japonica_cultivar_Ja_scaffold3063,_whole_genome_shotgun_sequence	9	51	0	100
gi_811886775_gb_JXRI01003852.1__Saccharina_japonica_cultivar_Ja_scaffold4104,_whole_genome_shotgun_sequence	14	26	100	0
gi_811891893_gb_JXRI01002529.1__Saccharina_japonica_cultivar_Ja_scaffold2577,_whole_genome_shotgun_sequence	9	81	11	88
gi_811902321_gb_JXRI01000411.1__Saccharina_japonica_cultivar_Ja_scaffold412,_whole_genome_shotgun_sequence	136	656	2	97
gi_811883998_gb_JXRI01004720.1__Saccharina_japonica_cultivar_Ja_scaffold5127,_whole_genome_shotgun_sequence	7	16	0	100
gi_811902473_gb_JXRI01000259.1__Saccharina_japonica_cultivar_Ja_scaffold260,_whole_genome_shotgun_sequence	353	816	0	98
gi_811889844_gb_JXRI01003632.1__Saccharina_japonica_cultivar_Ja_scaffold3855,_whole_genome_shotgun_sequence	14	30	7	92
gi_811889671_gb_JXRI01003644.1__Saccharina_japonica_cultivar_Ja_scaffold3867,_whole_genome_shotgun_sequence	20	30	80	20
gi_811880230_gb_JXRI01005877.1__Saccharina_japonica_cultivar_Ja_scaffold6592,_whole_genome_shotgun_sequence	0	8
gi_811878246_gb_JXRI01006242.1__Saccharina_japonica_cultivar_Ja_scaffold7122,_whole_genome_shotgun_sequence	5	7	0	100
gi_811902205_gb_JXRI01000527.1__Saccharina_japonica_cultivar_Ja_scaffold528,_whole_genome_shotgun_sequence	207	566	3	96
gi_811882073_gb_JXRI01004843.1__Saccharina_japonica_cultivar_Ja_scaffold5284,_whole_genome_shotgun_sequence	4	15	0	100
gi_811889210_gb_JXRI01003671.1__Saccharina_japonica_cultivar_Ja_scaffold3900,_whole_genome_shotgun_sequence	13	29	0	100
gi_811883738_gb_JXRI01004731.1__Saccharina_japonica_cultivar_Ja_scaffold5142,_whole_genome_shotgun_sequence	8	16	0	100
gi_811902360_gb_JXRI01000372.1__Saccharina_japonica_cultivar_Ja_scaffold373,_whole_genome_shotgun_sequence	232	694	3	95
gi_811898512_gb_JXRI01001114.1__Saccharina_japonica_cultivar_Ja_scaffold1115,_whole_genome_shotgun_sequence	111	307	5	93
gi_811891199_gb_JXRI01003223.1__Saccharina_japonica_cultivar_Ja_scaffold3364,_whole_genome_shotgun_sequence	7	40	0	100
gi_811895071_gb_JXRI01002185.1__Saccharina_japonica_cultivar_Ja_scaffold2209,_whole_genome_shotgun_sequence	21	117	0	100
gi_811890884_gb_JXRI01003537.1__Saccharina_japonica_cultivar_Ja_scaffold3741,_whole_genome_shotgun_sequence	8	31	100	0
gi_811891041_gb_JXRI01003380.1__Saccharina_japonica_cultivar_Ja_scaffold3548,_whole_genome_shotgun_sequence	19	35	5	94
gi_811885742_gb_JXRI01004513.1__Saccharina_japonica_cultivar_Ja_scaffold4883,_whole_genome_shotgun_sequence	4	18	50	25
gi_811875439_gb_JXRI01006467.1__Saccharina_japonica_cultivar_Ja_scaffold7554,_whole_genome_shotgun_sequence	0	6
gi_811899029_gb_JXRI01001083.1__Saccharina_japonica_cultivar_Ja_scaffold1084,_whole_genome_shotgun_sequence	96	318	2	97
gi_811886029_gb_JXRI01004227.1__Saccharina_japonica_cultivar_Ja_scaffold4536,_whole_genome_shotgun_sequence	1	21	0	100
gi_811897232_gb_JXRI01001346.1__Saccharina_japonica_cultivar_Ja_scaffold1347,_whole_genome_shotgun_sequence	182	248	0	99
gi_811886095_gb_JXRI01004161.1__Saccharina_japonica_cultivar_Ja_scaffold4462,_whole_genome_shotgun_sequence	1	22	0	100
gi_811880840_gb_JXRI01005268.1__Saccharina_japonica_cultivar_Ja_scaffold5825,_whole_genome_shotgun_sequence	3	11	100	0
gi_811891523_gb_JXRI01002899.1__Saccharina_japonica_cultivar_Ja_scaffold2982,_whole_genome_shotgun_sequence	35	55	88	11
gi_811880245_gb_JXRI01005862.1__Saccharina_japonica_cultivar_Ja_scaffold6570,_whole_genome_shotgun_sequence	1	8	0	100
gi_811875205_gb_JXRI01006701.1__Saccharina_japonica_cultivar_Ja_scaffold7819,_whole_genome_shotgun_sequence	1	5	100	0
gi_811875016_gb_JXRI01006890.1__Saccharina_japonica_cultivar_Ja_scaffold8024,_whole_genome_shotgun_sequence	4	5	0	100
gi_811880766_gb_JXRI01005342.1__Saccharina_japonica_cultivar_Ja_scaffold5918,_whole_genome_shotgun_sequence	5	11	0	100
gi_811891034_gb_JXRI01003387.1__Saccharina_japonica_cultivar_Ja_scaffold3555,_whole_genome_shotgun_sequence	8	35	100	0
gi_811897007_gb_JXRI01001571.1__Saccharina_japonica_cultivar_Ja_scaffold1574,_whole_genome_shotgun_sequence	42	201	2	97
gi_811896945_gb_JXRI01001633.1__Saccharina_japonica_cultivar_Ja_scaffold1637,_whole_genome_shotgun_sequence	100	191	6	93
gi_811880618_gb_JXRI01005490.1__Saccharina_japonica_cultivar_Ja_scaffold6097,_whole_genome_shotgun_sequence	1	10	100	0
gi_811881023_gb_JXRI01005085.1__Saccharina_japonica_cultivar_Ja_scaffold5598,_whole_genome_shotgun_sequence	8	13	0	100
gi_811886450_gb_JXRI01003898.1__Saccharina_japonica_cultivar_Ja_scaffold4160,_whole_genome_shotgun_sequence	21	25	100	0
gi_811886015_gb_JXRI01004241.1__Saccharina_japonica_cultivar_Ja_scaffold4551,_whole_genome_shotgun_sequence	6	21	0	100
gi_811886276_gb_JXRI01003980.1__Saccharina_japonica_cultivar_Ja_scaffold4257,_whole_genome_shotgun_sequence	5	24	0	100
gi_811896677_gb_JXRI01001900.1__Saccharina_japonica_cultivar_Ja_scaffold1913,_whole_genome_shotgun_sequence	91	157	2	96
gi_811897356_gb_JXRI01001228.1__Saccharina_japonica_cultivar_Ja_scaffold1229,_whole_genome_shotgun_sequence	175	279	1	97
gi_811902086_gb_JXRI01000646.1__Saccharina_japonica_cultivar_Ja_scaffold647,_whole_genome_shotgun_sequence	166	494	3	95
gi_811884914_gb_JXRI01004664.1__Saccharina_japonica_cultivar_Ja_scaffold5060,_whole_genome_shotgun_sequence	9	17	88	11
gi_811891422_gb_JXRI01003000.1__Saccharina_japonica_cultivar_Ja_scaffold3095,_whole_genome_shotgun_sequence	11	49	0	100
gi_811877572_gb_JXRI01006279.1__Saccharina_japonica_cultivar_Ja_scaffold7188,_whole_genome_shotgun_sequence	4	7	0	100
gi_811902165_gb_JXRI01000567.1__Saccharina_japonica_cultivar_Ja_scaffold568,_whole_genome_shotgun_sequence	278	545	1	98
gi_811897361_gb_JXRI01001227.1__Saccharina_japonica_cultivar_Ja_scaffold1228,_whole_genome_shotgun_sequence	184	280	2	97
gi_811897644_gb_JXRI01001170.1__Saccharina_japonica_cultivar_Ja_scaffold1171,_whole_genome_shotgun_sequence	109	293	0	100
gi_811880876_gb_JXRI01005232.1__Saccharina_japonica_cultivar_Ja_scaffold5778,_whole_genome_shotgun_sequence	1	12	0	100
gi_811880445_gb_JXRI01005663.1__Saccharina_japonica_cultivar_Ja_scaffold6313,_whole_genome_shotgun_sequence	3	9	100	0
gi_811879987_gb_JXRI01006120.1__Saccharina_japonica_cultivar_Ja_scaffold6945,_whole_genome_shotgun_sequence	2	7	100	0
gi_811891339_gb_JXRI01003083.1__Saccharina_japonica_cultivar_Ja_scaffold3191,_whole_genome_shotgun_sequence	18	45	5	94
gi_811889528_gb_JXRI01003648.1__Saccharina_japonica_cultivar_Ja_scaffold3872,_whole_genome_shotgun_sequence	3	30	0	100
gi_811901882_gb_JXRI01000849.1__Saccharina_japonica_cultivar_Ja_scaffold850,_whole_genome_shotgun_sequence	248	396	2	96
gi_811881785_gb_JXRI01004871.1__Saccharina_japonica_cultivar_Ja_scaffold5324,_whole_genome_shotgun_sequence	4	14	0	100
gi_811902103_gb_JXRI01000629.1__Saccharina_japonica_cultivar_Ja_scaffold630,_whole_genome_shotgun_sequence	272	504	2	96
gi_811891890_gb_JXRI01002532.1__Saccharina_japonica_cultivar_Ja_scaffold2580,_whole_genome_shotgun_sequence	32	81	3	96
gi_811899281_gb_JXRI01001066.1__Saccharina_japonica_cultivar_Ja_scaffold1067,_whole_genome_shotgun_sequence	156	324	8	90
gi_811885642_gb_JXRI01004613.1__Saccharina_japonica_cultivar_Ja_scaffold5000,_whole_genome_shotgun_sequence	2	17	0	100
gi_811879949_gb_JXRI01006158.1__Saccharina_japonica_cultivar_Ja_scaffold7005,_whole_genome_shotgun_sequence	0	7
gi_811902242_gb_JXRI01000490.1__Saccharina_japonica_cultivar_Ja_scaffold491,_whole_genome_shotgun_sequence	339	588	4	94
gi_811881396_gb_JXRI01004911.1__Saccharina_japonica_cultivar_Ja_scaffold5375,_whole_genome_shotgun_sequence	6	14	0	100
gi_811890895_gb_JXRI01003526.1__Saccharina_japonica_cultivar_Ja_scaffold3727,_whole_genome_shotgun_sequence	4	32	100	0
gi_811891690_gb_JXRI01002732.1__Saccharina_japonica_cultivar_Ja_scaffold2797,_whole_genome_shotgun_sequence	17	65	0	100
gi_811896659_gb_JXRI01001918.1__Saccharina_japonica_cultivar_Ja_scaffold1932,_whole_genome_shotgun_sequence	102	150	0	99
gi_811894573_gb_JXRI01002210.1__Saccharina_japonica_cultivar_Ja_scaffold2236,_whole_genome_shotgun_sequence	60	113	0	100
gi_811896655_gb_JXRI01001922.1__Saccharina_japonica_cultivar_Ja_scaffold1937,_whole_genome_shotgun_sequence	86	150	0	100
gi_811888252_gb_JXRI01003732.1__Saccharina_japonica_cultivar_Ja_scaffold3965,_whole_genome_shotgun_sequence	5	28	20	80
gi_811876166_gb_JXRI01006375.1__Saccharina_japonica_cultivar_Ja_scaffold7383,_whole_genome_shotgun_sequence	0	6
gi_811891734_gb_JXRI01002688.1__Saccharina_japonica_cultivar_Ja_scaffold2749,_whole_genome_shotgun_sequence	60	68	100	0
gi_811879010_gb_JXRI01006194.1__Saccharina_japonica_cultivar_Ja_scaffold7057,_whole_genome_shotgun_sequence	4	7	100	0
gi_811891803_gb_JXRI01002619.1__Saccharina_japonica_cultivar_Ja_scaffold2674,_whole_genome_shotgun_sequence	19	73	0	94
gi_811902008_gb_JXRI01000724.1__Saccharina_japonica_cultivar_Ja_scaffold725,_whole_genome_shotgun_sequence	230	454	3	96
gi_811888935_gb_JXRI01003688.1__Saccharina_japonica_cultivar_Ja_scaffold3918,_whole_genome_shotgun_sequence	10	29	0	100
gi_811891968_gb_JXRI01002454.1__Saccharina_japonica_cultivar_Ja_scaffold2495,_whole_genome_shotgun_sequence	33	88	0	100
gi_811888932_gb_JXRI01003691.1__Saccharina_japonica_cultivar_Ja_scaffold3921,_whole_genome_shotgun_sequence	20	29	5	95
gi_811896666_gb_JXRI01001911.1__Saccharina_japonica_cultivar_Ja_scaffold1925,_whole_genome_shotgun_sequence	60	151	1	96
gi_811880378_gb_JXRI01005730.1__Saccharina_japonica_cultivar_Ja_scaffold6399,_whole_genome_shotgun_sequence	6	9	0	100
gi_811896648_gb_JXRI01001929.1__Saccharina_japonica_cultivar_Ja_scaffold1944,_whole_genome_shotgun_sequence	54	148	3	96
gi_811902731_gb_JXRI01000001.1__Saccharina_japonica_cultivar_Ja_scaffold1,_whole_genome_shotgun_sequence	1631	2939	2	96
gi_811875247_gb_JXRI01006659.1__Saccharina_japonica_cultivar_Ja_scaffold7775,_whole_genome_shotgun_sequence	3	5	0	100
gi_811896202_gb_JXRI01002123.1__Saccharina_japonica_cultivar_Ja_scaffold2143,_whole_genome_shotgun_sequence	36	123	2	97
gi_811902339_gb_JXRI01000393.1__Saccharina_japonica_cultivar_Ja_scaffold394,_whole_genome_shotgun_sequence	317	669	3	96
gi_811902281_gb_JXRI01000451.1__Saccharina_japonica_cultivar_Ja_scaffold452,_whole_genome_shotgun_sequence	377	620	1	98
gi_811885748_gb_JXRI01004507.1__Saccharina_japonica_cultivar_Ja_scaffold4876,_whole_genome_shotgun_sequence	6	18	83	16
gi_811896709_gb_JXRI01001868.1__Saccharina_japonica_cultivar_Ja_scaffold1880,_whole_genome_shotgun_sequence	58	156	1	98
gi_811901846_gb_JXRI01000885.1__Saccharina_japonica_cultivar_Ja_scaffold886,_whole_genome_shotgun_sequence	94	382	2	97
gi_811891665_gb_JXRI01002757.1__Saccharina_japonica_cultivar_Ja_scaffold2823,_whole_genome_shotgun_sequence	23	64	4	95
gi_811881947_gb_JXRI01004853.1__Saccharina_japonica_cultivar_Ja_scaffold5297,_whole_genome_shotgun_sequence	9	15	0	100
gi_811880739_gb_JXRI01005369.1__Saccharina_japonica_cultivar_Ja_scaffold5951,_whole_genome_shotgun_sequence	0	11
gi_811891979_gb_JXRI01002443.1__Saccharina_japonica_cultivar_Ja_scaffold2483,_whole_genome_shotgun_sequence	58	89	1	96
gi_811902631_gb_JXRI01000101.1__Saccharina_japonica_cultivar_Ja_scaffold101,_whole_genome_shotgun_sequence	610	1140	2	97
gi_811891708_gb_JXRI01002714.1__Saccharina_japonica_cultivar_Ja_scaffold2777,_whole_genome_shotgun_sequence	32	67	0	96
gi_811875885_gb_JXRI01006401.1__Saccharina_japonica_cultivar_Ja_scaffold7437,_whole_genome_shotgun_sequence	2	6	0	100
gi_811885689_gb_JXRI01004566.1__Saccharina_japonica_cultivar_Ja_scaffold4945,_whole_genome_shotgun_sequence	4	18	0	100
gi_811896953_gb_JXRI01001625.1__Saccharina_japonica_cultivar_Ja_scaffold1629,_whole_genome_shotgun_sequence	109	192	2	97
gi_811898460_gb_JXRI01001117.1__Saccharina_japonica_cultivar_Ja_scaffold1118,_whole_genome_shotgun_sequence	169	307	1	98
gi_811897309_gb_JXRI01001269.1__Saccharina_japonica_cultivar_Ja_scaffold1270,_whole_genome_shotgun_sequence	133	267	4	94
gi_811902515_gb_JXRI01000217.1__Saccharina_japonica_cultivar_Ja_scaffold217,_whole_genome_shotgun_sequence	535	891	2	97
gi_811896700_gb_JXRI01001877.1__Saccharina_japonica_cultivar_Ja_scaffold1889,_whole_genome_shotgun_sequence	34	155	8	91
gi_811902299_gb_JXRI01000433.1__Saccharina_japonica_cultivar_Ja_scaffold434,_whole_genome_shotgun_sequence	280	634	1	98
gi_811885723_gb_JXRI01004532.1__Saccharina_japonica_cultivar_Ja_scaffold4906,_whole_genome_shotgun_sequence	4	18	75	25
gi_811885771_gb_JXRI01004484.1__Saccharina_japonica_cultivar_Ja_scaffold4841,_whole_genome_shotgun_sequence	7	18	0	100
gi_811880461_gb_JXRI01005647.1__Saccharina_japonica_cultivar_Ja_scaffold6294,_whole_genome_shotgun_sequence	1	9	0	100
gi_811897224_gb_JXRI01001354.1__Saccharina_japonica_cultivar_Ja_scaffold1355,_whole_genome_shotgun_sequence	156	247	2	96
gi_811891169_gb_JXRI01003252.1__Saccharina_japonica_cultivar_Ja_scaffold3400,_whole_genome_shotgun_sequence	9	39	88	11
gi_811886018_gb_JXRI01004238.1__Saccharina_japonica_cultivar_Ja_scaffold4548,_whole_genome_shotgun_sequence	12	21	0	100
gi_811875555_gb_JXRI01006434.1__Saccharina_japonica_cultivar_Ja_scaffold7504,_whole_genome_shotgun_sequence	4	6	0	100
gi_811875583_gb_JXRI01006429.1__Saccharina_japonica_cultivar_Ja_scaffold7497,_whole_genome_shotgun_sequence	3	6	0	100
gi_811891604_gb_JXRI01002818.1__Saccharina_japonica_cultivar_Ja_scaffold2887,_whole_genome_shotgun_sequence	22	60	0	100
gi_811874927_gb_JXRI01006979.1__Saccharina_japonica_cultivar_Ja_scaffold8120,_whole_genome_shotgun_sequence	2	5	0	100
gi_811878059_gb_JXRI01006253.1__Saccharina_japonica_cultivar_Ja_scaffold7147,_whole_genome_shotgun_sequence	3	7	0	100
gi_811892045_gb_JXRI01002418.1__Saccharina_japonica_cultivar_Ja_scaffold2455,_whole_genome_shotgun_sequence	65	91	6	92
gi_811880324_gb_JXRI01005784.1__Saccharina_japonica_cultivar_Ja_scaffold6462,_whole_genome_shotgun_sequence	4	9	0	100
gi_811880586_gb_JXRI01005522.1__Saccharina_japonica_cultivar_Ja_scaffold6135,_whole_genome_shotgun_sequence	3	10	0	100
gi_811875928_gb_JXRI01006395.1__Saccharina_japonica_cultivar_Ja_scaffold7424,_whole_genome_shotgun_sequence	5	6	0	100
gi_811901885_gb_JXRI01000846.1__Saccharina_japonica_cultivar_Ja_scaffold847,_whole_genome_shotgun_sequence	199	397	4	95
gi_811902629_gb_JXRI01000103.1__Saccharina_japonica_cultivar_Ja_scaffold103,_whole_genome_shotgun_sequence	529	1136	4	95
gi_811881904_gb_JXRI01004859.1__Saccharina_japonica_cultivar_Ja_scaffold5307,_whole_genome_shotgun_sequence	12	15	8	91
gi_811897098_gb_JXRI01001480.1__Saccharina_japonica_cultivar_Ja_scaffold1483,_whole_genome_shotgun_sequence	47	222	2	97
gi_811889212_gb_JXRI01003669.1__Saccharina_japonica_cultivar_Ja_scaffold3898,_whole_genome_shotgun_sequence	2	29	100	0
gi_811896782_gb_JXRI01001796.1__Saccharina_japonica_cultivar_Ja_scaffold1806,_whole_genome_shotgun_sequence	80	167	5	95
gi_811896977_gb_JXRI01001601.1__Saccharina_japonica_cultivar_Ja_scaffold1605,_whole_genome_shotgun_sequence	40	196	2	95
gi_811886258_gb_JXRI01003998.1__Saccharina_japonica_cultivar_Ja_scaffold4276,_whole_genome_shotgun_sequence	24	24	100	0
gi_811881321_gb_JXRI01004922.1__Saccharina_japonica_cultivar_Ja_scaffold5390,_whole_genome_shotgun_sequence	5	14	80	20
gi_811896549_gb_JXRI01002028.1__Saccharina_japonica_cultivar_Ja_scaffold2046,_whole_genome_shotgun_sequence	28	136	14	85
gi_811880679_gb_JXRI01005429.1__Saccharina_japonica_cultivar_Ja_scaffold6023,_whole_genome_shotgun_sequence	6	10	0	100
gi_811902573_gb_JXRI01000159.1__Saccharina_japonica_cultivar_Ja_scaffold159,_whole_genome_shotgun_sequence	557	1009	26	72
gi_811891806_gb_JXRI01002616.1__Saccharina_japonica_cultivar_Ja_scaffold2670,_whole_genome_shotgun_sequence	25	73	0	100
gi_811880997_gb_JXRI01005111.1__Saccharina_japonica_cultivar_Ja_scaffold5631,_whole_genome_shotgun_sequence	5	12	0	100
gi_811902534_gb_JXRI01000198.1__Saccharina_japonica_cultivar_Ja_scaffold198,_whole_genome_shotgun_sequence	401	929	2	97
gi_811896863_gb_JXRI01001715.1__Saccharina_japonica_cultivar_Ja_scaffold1723,_whole_genome_shotgun_sequence	88	179	1	98
gi_811883191_gb_JXRI01004767.1__Saccharina_japonica_cultivar_Ja_scaffold5188,_whole_genome_shotgun_sequence	4	16	100	0
gi_811880487_gb_JXRI01005621.1__Saccharina_japonica_cultivar_Ja_scaffold6258,_whole_genome_shotgun_sequence	5	9	0	100
gi_811885951_gb_JXRI01004305.1__Saccharina_japonica_cultivar_Ja_scaffold4624,_whole_genome_shotgun_sequence	12	20	0	100
gi_811891160_gb_JXRI01003261.1__Saccharina_japonica_cultivar_Ja_scaffold3409,_whole_genome_shotgun_sequence	30	39	0	100
gi_811896562_gb_JXRI01002015.1__Saccharina_japonica_cultivar_Ja_scaffold2033,_whole_genome_shotgun_sequence	84	137	4	94
gi_811901925_gb_JXRI01000806.1__Saccharina_japonica_cultivar_Ja_scaffold807,_whole_genome_shotgun_sequence	232	412	1	98
gi_811902589_gb_JXRI01000143.1__Saccharina_japonica_cultivar_Ja_scaffold143,_whole_genome_shotgun_sequence	566	1039	2	97
gi_811875193_gb_JXRI01006713.1__Saccharina_japonica_cultivar_Ja_scaffold7834,_whole_genome_shotgun_sequence	4	5	0	100
gi_811891618_gb_JXRI01002804.1__Saccharina_japonica_cultivar_Ja_scaffold2871,_whole_genome_shotgun_sequence	14	61	7	92
gi_811891015_gb_JXRI01003406.1__Saccharina_japonica_cultivar_Ja_scaffold3579,_whole_genome_shotgun_sequence	21	35	0	100
gi_811886140_gb_JXRI01004116.1__Saccharina_japonica_cultivar_Ja_scaffold4414,_whole_genome_shotgun_sequence	11	22	72	27
gi_811885380_gb_JXRI01004635.1__Saccharina_japonica_cultivar_Ja_scaffold5025,_whole_genome_shotgun_sequence	9	17	0	100
gi_811880702_gb_JXRI01005406.1__Saccharina_japonica_cultivar_Ja_scaffold5998,_whole_genome_shotgun_sequence	0	11
gi_811880222_gb_JXRI01005885.1__Saccharina_japonica_cultivar_Ja_scaffold6603,_whole_genome_shotgun_sequence	6	8	16	83
gi_811898241_gb_JXRI01001131.1__Saccharina_japonica_cultivar_Ja_scaffold1132,_whole_genome_shotgun_sequence	88	304	0	100
gi_811902047_gb_JXRI01000685.1__Saccharina_japonica_cultivar_Ja_scaffold686,_whole_genome_shotgun_sequence	277	469	2	97
gi_811901922_gb_JXRI01000809.1__Saccharina_japonica_cultivar_Ja_scaffold810,_whole_genome_shotgun_sequence	209	411	3	96
gi_811875042_gb_JXRI01006864.1__Saccharina_japonica_cultivar_Ja_scaffold7995,_whole_genome_shotgun_sequence	0	5
gi_811897308_gb_JXRI01001270.1__Saccharina_japonica_cultivar_Ja_scaffold1271,_whole_genome_shotgun_sequence	169	266	1	98
gi_811897140_gb_JXRI01001438.1__Saccharina_japonica_cultivar_Ja_scaffold1441,_whole_genome_shotgun_sequence	73	230	1	98
gi_811880310_gb_JXRI01005798.1__Saccharina_japonica_cultivar_Ja_scaffold6480,_whole_genome_shotgun_sequence	2	8	50	50
gi_811880133_gb_JXRI01005974.1__Saccharina_japonica_cultivar_Ja_scaffold6720,_whole_genome_shotgun_sequence	3	8	0	66
gi_811896475_gb_JXRI01002102.1__Saccharina_japonica_cultivar_Ja_scaffold2121,_whole_genome_shotgun_sequence	75	126	0	100
gi_811897300_gb_JXRI01001278.1__Saccharina_japonica_cultivar_Ja_scaffold1279,_whole_genome_shotgun_sequence	89	263	0	100
gi_811886314_gb_JXRI01003942.1__Saccharina_japonica_cultivar_Ja_scaffold4213,_whole_genome_shotgun_sequence	8	25	87	12
gi_811885678_gb_JXRI01004577.1__Saccharina_japonica_cultivar_Ja_scaffold4957,_whole_genome_shotgun_sequence	10	18	0	100
gi_811897023_gb_JXRI01001555.1__Saccharina_japonica_cultivar_Ja_scaffold1558,_whole_genome_shotgun_sequence	26	206	3	96
gi_811892000_gb_JXRI01002434.1__Saccharina_japonica_cultivar_Ja_scaffold2473,_whole_genome_shotgun_sequence	29	90	0	100
gi_811898888_gb_JXRI01001087.1__Saccharina_japonica_cultivar_Ja_scaffold1088,_whole_genome_shotgun_sequence	69	318	2	97
gi_811891676_gb_JXRI01002746.1__Saccharina_japonica_cultivar_Ja_scaffold2811,_whole_genome_shotgun_sequence	22	65	4	95
gi_811886284_gb_JXRI01003972.1__Saccharina_japonica_cultivar_Ja_scaffold4249,_whole_genome_shotgun_sequence	8	24	87	12
gi_811896631_gb_JXRI01001946.1__Saccharina_japonica_cultivar_Ja_scaffold1963,_whole_genome_shotgun_sequence	41	146	0	95
gi_811882558_gb_JXRI01004799.1__Saccharina_japonica_cultivar_Ja_scaffold5228,_whole_genome_shotgun_sequence	5	15	0	100
gi_811890838_gb_JXRI01003583.1__Saccharina_japonica_cultivar_Ja_scaffold3796,_whole_genome_shotgun_sequence	9	31	0	100
gi_811880744_gb_JXRI01005364.1__Saccharina_japonica_cultivar_Ja_scaffold5944,_whole_genome_shotgun_sequence	3	11	33	66
gi_811902571_gb_JXRI01000161.1__Saccharina_japonica_cultivar_Ja_scaffold161,_whole_genome_shotgun_sequence	574	1006	1	97
gi_811892034_gb_JXRI01002422.1__Saccharina_japonica_cultivar_Ja_scaffold2460,_whole_genome_shotgun_sequence	48	91	6	93
gi_811894813_gb_JXRI01002198.1__Saccharina_japonica_cultivar_Ja_scaffold2223,_whole_genome_shotgun_sequence	49	114	2	95
gi_811897249_gb_JXRI01001329.1__Saccharina_japonica_cultivar_Ja_scaffold1330,_whole_genome_shotgun_sequence	87	252	2	97
gi_811901807_gb_JXRI01000924.1__Saccharina_japonica_cultivar_Ja_scaffold925,_whole_genome_shotgun_sequence	232	367	2	97
gi_811902730_gb_JXRI01000002.1__Saccharina_japonica_cultivar_Ja_scaffold2,_whole_genome_shotgun_sequence	1249	2923	4	95
gi_811885667_gb_JXRI01004588.1__Saccharina_japonica_cultivar_Ja_scaffold4969,_whole_genome_shotgun_sequence	7	17	85	14
gi_811880627_gb_JXRI01005481.1__Saccharina_japonica_cultivar_Ja_scaffold6085,_whole_genome_shotgun_sequence	3	10	0	100
gi_811900485_gb_JXRI01001000.1__Saccharina_japonica_cultivar_Ja_scaffold1001,_whole_genome_shotgun_sequence	169	343	1	98
gi_811896575_gb_JXRI01002002.1__Saccharina_japonica_cultivar_Ja_scaffold2019,_whole_genome_shotgun_sequence	49	139	0	100
gi_811902494_gb_JXRI01000238.1__Saccharina_japonica_cultivar_Ja_scaffold238,_whole_genome_shotgun_sequence	509	859	2	96
gi_811885664_gb_JXRI01004591.1__Saccharina_japonica_cultivar_Ja_scaffold4972,_whole_genome_shotgun_sequence	2	17	0	100
gi_811898886_gb_JXRI01001089.1__Saccharina_japonica_cultivar_Ja_scaffold1090,_whole_genome_shotgun_sequence	170	317	1	98
gi_811881026_gb_JXRI01005082.1__Saccharina_japonica_cultivar_Ja_scaffold5594,_whole_genome_shotgun_sequence	0	13
gi_811879984_gb_JXRI01006123.1__Saccharina_japonica_cultivar_Ja_scaffold6949,_whole_genome_shotgun_sequence	1	7	0	100
gi_811901993_gb_JXRI01000739.1__Saccharina_japonica_cultivar_Ja_scaffold740,_whole_genome_shotgun_sequence	83	447	3	96
gi_811887660_gb_JXRI01003776.1__Saccharina_japonica_cultivar_Ja_scaffold4016,_whole_genome_shotgun_sequence	13	27	92	7
gi_811901996_gb_JXRI01000736.1__Saccharina_japonica_cultivar_Ja_scaffold737,_whole_genome_shotgun_sequence	253	448	0	99
gi_811897248_gb_JXRI01001330.1__Saccharina_japonica_cultivar_Ja_scaffold1331,_whole_genome_shotgun_sequence	51	252	1	98
gi_811897099_gb_JXRI01001479.1__Saccharina_japonica_cultivar_Ja_scaffold1482,_whole_genome_shotgun_sequence	147	222	0	97
gi_811897240_gb_JXRI01001338.1__Saccharina_japonica_cultivar_Ja_scaffold1339,_whole_genome_shotgun_sequence	83	250	6	92
gi_811880571_gb_JXRI01005537.1__Saccharina_japonica_cultivar_Ja_scaffold6157,_whole_genome_shotgun_sequence	1	10	0	100
gi_811897216_gb_JXRI01001362.1__Saccharina_japonica_cultivar_Ja_scaffold1363,_whole_genome_shotgun_sequence	156	245	1	98
gi_811885764_gb_JXRI01004491.1__Saccharina_japonica_cultivar_Ja_scaffold4853,_whole_genome_shotgun_sequence	12	18	0	91
gi_811877896_gb_JXRI01006262.1__Saccharina_japonica_cultivar_Ja_scaffold7162,_whole_genome_shotgun_sequence	4	7	0	100
gi_811888607_gb_JXRI01003709.1__Saccharina_japonica_cultivar_Ja_scaffold3939,_whole_genome_shotgun_sequence	15	29	100	0
gi_811896684_gb_JXRI01001893.1__Saccharina_japonica_cultivar_Ja_scaffold1905,_whole_genome_shotgun_sequence	48	153	0	100
gi_811886300_gb_JXRI01003956.1__Saccharina_japonica_cultivar_Ja_scaffold4229,_whole_genome_shotgun_sequence	13	24	0	100
gi_811901862_gb_JXRI01000869.1__Saccharina_japonica_cultivar_Ja_scaffold870,_whole_genome_shotgun_sequence	205	390	7	91
gi_811902319_gb_JXRI01000413.1__Saccharina_japonica_cultivar_Ja_scaffold414,_whole_genome_shotgun_sequence	380	656	1	98
gi_811879988_gb_JXRI01006119.1__Saccharina_japonica_cultivar_Ja_scaffold6944,_whole_genome_shotgun_sequence	4	7	0	100
gi_811896855_gb_JXRI01001723.1__Saccharina_japonica_cultivar_Ja_scaffold1731,_whole_genome_shotgun_sequence	52	178	0	100
gi_811896647_gb_JXRI01001930.1__Saccharina_japonica_cultivar_Ja_scaffold1945,_whole_genome_shotgun_sequence	64	148	3	96
gi_811893939_gb_JXRI01002248.1__Saccharina_japonica_cultivar_Ja_scaffold2274,_whole_genome_shotgun_sequence	32	109	0	96
gi_811880871_gb_JXRI01005237.1__Saccharina_japonica_cultivar_Ja_scaffold5784,_whole_genome_shotgun_sequence	0	12
gi_811893747_gb_JXRI01002265.1__Saccharina_japonica_cultivar_Ja_scaffold2293,_whole_genome_shotgun_sequence	45	106	0	100
gi_811891106_gb_JXRI01003315.1__Saccharina_japonica_cultivar_Ja_scaffold3474,_whole_genome_shotgun_sequence	18	37	88	11
gi_811896926_gb_JXRI01001652.1__Saccharina_japonica_cultivar_Ja_scaffold1657,_whole_genome_shotgun_sequence	37	188	2	97
gi_811902123_gb_JXRI01000609.1__Saccharina_japonica_cultivar_Ja_scaffold610,_whole_genome_shotgun_sequence	143	511	1	98
gi_811897107_gb_JXRI01001471.1__Saccharina_japonica_cultivar_Ja_scaffold1474,_whole_genome_shotgun_sequence	68	223	1	98
gi_811886165_gb_JXRI01004091.1__Saccharina_japonica_cultivar_Ja_scaffold4384,_whole_genome_shotgun_sequence	6	23	0	100
gi_811902184_gb_JXRI01000548.1__Saccharina_japonica_cultivar_Ja_scaffold549,_whole_genome_shotgun_sequence	211	555	0	99
gi_811890985_gb_JXRI01003436.1__Saccharina_japonica_cultivar_Ja_scaffold3616,_whole_genome_shotgun_sequence	16	34	43	56
gi_811890988_gb_JXRI01003433.1__Saccharina_japonica_cultivar_Ja_scaffold3612,_whole_genome_shotgun_sequence	16	34	6	93
gi_811887015_gb_JXRI01003829.1__Saccharina_japonica_cultivar_Ja_scaffold4078,_whole_genome_shotgun_sequence	4	26	0	100
gi_811902729_gb_JXRI01000003.1__Saccharina_japonica_cultivar_Ja_scaffold3,_whole_genome_shotgun_sequence	1464	2889	4	94
gi_811902476_gb_JXRI01000256.1__Saccharina_japonica_cultivar_Ja_scaffold257,_whole_genome_shotgun_sequence	471	823	1	98
gi_811886121_gb_JXRI01004135.1__Saccharina_japonica_cultivar_Ja_scaffold4434,_whole_genome_shotgun_sequence	9	22	100	0
gi_811900645_gb_JXRI01000990.1__Saccharina_japonica_cultivar_Ja_scaffold991,_whole_genome_shotgun_sequence	220	347	2	95
gi_811891767_gb_JXRI01002655.1__Saccharina_japonica_cultivar_Ja_scaffold2713,_whole_genome_shotgun_sequence	35	70	0	100
gi_811881032_gb_JXRI01005076.1__Saccharina_japonica_cultivar_Ja_scaffold5586,_whole_genome_shotgun_sequence	0	13
gi_811881239_gb_JXRI01004939.1__Saccharina_japonica_cultivar_Ja_scaffold5410,_whole_genome_shotgun_sequence	2	14	0	100
gi_811896831_gb_JXRI01001747.1__Saccharina_japonica_cultivar_Ja_scaffold1755,_whole_genome_shotgun_sequence	56	174	1	98
gi_811890959_gb_JXRI01003462.1__Saccharina_japonica_cultivar_Ja_scaffold3647,_whole_genome_shotgun_sequence	9	33	11	88
gi_811886149_gb_JXRI01004107.1__Saccharina_japonica_cultivar_Ja_scaffold4403,_whole_genome_shotgun_sequence	22	22	100	0
gi_811875028_gb_JXRI01006878.1__Saccharina_japonica_cultivar_Ja_scaffold8011,_whole_genome_shotgun_sequence	4	5	0	100
gi_811881049_gb_JXRI01005059.1__Saccharina_japonica_cultivar_Ja_scaffold5567,_whole_genome_shotgun_sequence	10	13	100	0
gi_811885637_gb_JXRI01004618.1__Saccharina_japonica_cultivar_Ja_scaffold5005,_whole_genome_shotgun_sequence	16	17	100	0
gi_811902261_gb_JXRI01000471.1__Saccharina_japonica_cultivar_Ja_scaffold472,_whole_genome_shotgun_sequence	268	601	4	95
gi_811891318_gb_JXRI01003104.1__Saccharina_japonica_cultivar_Ja_scaffold3218,_whole_genome_shotgun_sequence	11	44	0	100
gi_811880235_gb_JXRI01005872.1__Saccharina_japonica_cultivar_Ja_scaffold6586,_whole_genome_shotgun_sequence	1	8	0	100
gi_811880750_gb_JXRI01005358.1__Saccharina_japonica_cultivar_Ja_scaffold5936,_whole_genome_shotgun_sequence	1	11	0	100
gi_811898581_gb_JXRI01001108.1__Saccharina_japonica_cultivar_Ja_scaffold1109,_whole_genome_shotgun_sequence	86	309	8	90
gi_811886132_gb_JXRI01004124.1__Saccharina_japonica_cultivar_Ja_scaffold4422,_whole_genome_shotgun_sequence	8	22	0	100
gi_811897188_gb_JXRI01001390.1__Saccharina_japonica_cultivar_Ja_scaffold1391,_whole_genome_shotgun_sequence	100	239	2	97
gi_811891593_gb_JXRI01002829.1__Saccharina_japonica_cultivar_Ja_scaffold2901,_whole_genome_shotgun_sequence	11	60	9	90
gi_811880664_gb_JXRI01005444.1__Saccharina_japonica_cultivar_Ja_scaffold6042,_whole_genome_shotgun_sequence	7	10	0	100
gi_811897159_gb_JXRI01001419.1__Saccharina_japonica_cultivar_Ja_scaffold1422,_whole_genome_shotgun_sequence	134	232	1	98
gi_811880506_gb_JXRI01005602.1__Saccharina_japonica_cultivar_Ja_scaffold6234,_whole_genome_shotgun_sequence	0	9
gi_811902532_gb_JXRI01000200.1__Saccharina_japonica_cultivar_Ja_scaffold200,_whole_genome_shotgun_sequence	532	929	0	98
gi_811897264_gb_JXRI01001314.1__Saccharina_japonica_cultivar_Ja_scaffold1315,_whole_genome_shotgun_sequence	150	254	2	98
gi_811876405_gb_JXRI01006353.1__Saccharina_japonica_cultivar_Ja_scaffold7346,_whole_genome_shotgun_sequence	4	6	0	100
gi_811895945_gb_JXRI01002138.1__Saccharina_japonica_cultivar_Ja_scaffold2158,_whole_genome_shotgun_sequence	29	121	3	96
gi_811890974_gb_JXRI01003447.1__Saccharina_japonica_cultivar_Ja_scaffold3628,_whole_genome_shotgun_sequence	7	34	0	100
gi_811891360_gb_JXRI01003062.1__Saccharina_japonica_cultivar_Ja_scaffold3168,_whole_genome_shotgun_sequence	21	46	0	100
gi_811880019_gb_JXRI01006088.1__Saccharina_japonica_cultivar_Ja_scaffold6891,_whole_genome_shotgun_sequence	4	7	0	100
gi_811875017_gb_JXRI01006889.1__Saccharina_japonica_cultivar_Ja_scaffold8023,_whole_genome_shotgun_sequence	0	5
gi_811891060_gb_JXRI01003361.1__Saccharina_japonica_cultivar_Ja_scaffold3528,_whole_genome_shotgun_sequence	16	36	93	6
gi_811897272_gb_JXRI01001306.1__Saccharina_japonica_cultivar_Ja_scaffold1307,_whole_genome_shotgun_sequence	55	256	5	94
gi_811891476_gb_JXRI01002946.1__Saccharina_japonica_cultivar_Ja_scaffold3032,_whole_genome_shotgun_sequence	15	52	6	93
gi_811890923_gb_JXRI01003498.1__Saccharina_japonica_cultivar_Ja_scaffold3691,_whole_genome_shotgun_sequence	14	33	0	100
gi_811891756_gb_JXRI01002666.1__Saccharina_japonica_cultivar_Ja_scaffold2725,_whole_genome_shotgun_sequence	12	70	0	100
gi_811886309_gb_JXRI01003947.1__Saccharina_japonica_cultivar_Ja_scaffold4220,_whole_genome_shotgun_sequence	10	25	10	90
gi_811886201_gb_JXRI01004055.1__Saccharina_japonica_cultivar_Ja_scaffold4338,_whole_genome_shotgun_sequence	15	23	100	0
gi_811896623_gb_JXRI01001954.1__Saccharina_japonica_cultivar_Ja_scaffold1971,_whole_genome_shotgun_sequence	71	145	0	100
gi_811881734_gb_JXRI01004874.1__Saccharina_japonica_cultivar_Ja_scaffold5327,_whole_genome_shotgun_sequence	3	16	0	100
gi_811880761_gb_JXRI01005347.1__Saccharina_japonica_cultivar_Ja_scaffold5924,_whole_genome_shotgun_sequence	1	11	100	0
gi_811886375_gb_JXRI01003919.1__Saccharina_japonica_cultivar_Ja_scaffold4183,_whole_genome_shotgun_sequence	6	25	0	100
gi_811897209_gb_JXRI01001369.1__Saccharina_japonica_cultivar_Ja_scaffold1370,_whole_genome_shotgun_sequence	101	244	2	97
gi_811880296_gb_JXRI01005812.1__Saccharina_japonica_cultivar_Ja_scaffold6500,_whole_genome_shotgun_sequence	2	8	0	100
gi_811896735_gb_JXRI01001843.1__Saccharina_japonica_cultivar_Ja_scaffold1854,_whole_genome_shotgun_sequence	33	160	3	96
gi_811902492_gb_JXRI01000240.1__Saccharina_japonica_cultivar_Ja_scaffold240,_whole_genome_shotgun_sequence	326	855	2	97
gi_811891719_gb_JXRI01002703.1__Saccharina_japonica_cultivar_Ja_scaffold2765,_whole_genome_shotgun_sequence	16	67	12	87
gi_811880408_gb_JXRI01005700.1__Saccharina_japonica_cultivar_Ja_scaffold6363,_whole_genome_shotgun_sequence	5	9	80	20
gi_811900808_gb_JXRI01000988.1__Saccharina_japonica_cultivar_Ja_scaffold989,_whole_genome_shotgun_sequence	114	347	2	97
gi_811891323_gb_JXRI01003099.1__Saccharina_japonica_cultivar_Ja_scaffold3212,_whole_genome_shotgun_sequence	12	44	16	83
gi_811902027_gb_JXRI01000705.1__Saccharina_japonica_cultivar_Ja_scaffold706,_whole_genome_shotgun_sequence	150	461	2	96
gi_811902106_gb_JXRI01000626.1__Saccharina_japonica_cultivar_Ja_scaffold627,_whole_genome_shotgun_sequence	366	705	2	96
gi_811880002_gb_JXRI01006105.1__Saccharina_japonica_cultivar_Ja_scaffold6920,_whole_genome_shotgun_sequence	1	7	0	100
gi_811896681_gb_JXRI01001896.1__Saccharina_japonica_cultivar_Ja_scaffold1909,_whole_genome_shotgun_sequence	69	153	2	97
gi_811892960_gb_JXRI01002316.1__Saccharina_japonica_cultivar_Ja_scaffold2349,_whole_genome_shotgun_sequence	29	101	6	93
gi_811900068_gb_JXRI01001023.1__Saccharina_japonica_cultivar_Ja_scaffold1024,_whole_genome_shotgun_sequence	167	337	3	95
gi_811880315_gb_JXRI01005793.1__Saccharina_japonica_cultivar_Ja_scaffold6474,_whole_genome_shotgun_sequence	2	8	0	100
gi_811880951_gb_JXRI01005157.1__Saccharina_japonica_cultivar_Ja_scaffold5689,_whole_genome_shotgun_sequence	2	12	0	100
gi_811890918_gb_JXRI01003503.1__Saccharina_japonica_cultivar_Ja_scaffold3697,_whole_genome_shotgun_sequence	26	32	0	100
gi_811886401_gb_JXRI01003911.1__Saccharina_japonica_cultivar_Ja_scaffold4175,_whole_genome_shotgun_sequence	13	25	7	92
gi_811891640_gb_JXRI01002782.1__Saccharina_japonica_cultivar_Ja_scaffold2848,_whole_genome_shotgun_sequence	32	62	0	100
gi_811890996_gb_JXRI01003425.1__Saccharina_japonica_cultivar_Ja_scaffold3604,_whole_genome_shotgun_sequence	12	34	0	100
gi_811901906_gb_JXRI01000825.1__Saccharina_japonica_cultivar_Ja_scaffold826,_whole_genome_shotgun_sequence	221	406	2	96
gi_811902225_gb_JXRI01000507.1__Saccharina_japonica_cultivar_Ja_scaffold508,_whole_genome_shotgun_sequence	305	579	1	97
gi_811896937_gb_JXRI01001641.1__Saccharina_japonica_cultivar_Ja_scaffold1645,_whole_genome_shotgun_sequence	65	190	1	98
gi_811902340_gb_JXRI01000392.1__Saccharina_japonica_cultivar_Ja_scaffold393,_whole_genome_shotgun_sequence	339	670	1	97
gi_811880692_gb_JXRI01005416.1__Saccharina_japonica_cultivar_Ja_scaffold6008,_whole_genome_shotgun_sequence	0	10
gi_811902397_gb_JXRI01000335.1__Saccharina_japonica_cultivar_Ja_scaffold336,_whole_genome_shotgun_sequence	293	725	2	97
gi_811884101_gb_JXRI01004712.1__Saccharina_japonica_cultivar_Ja_scaffold5119,_whole_genome_shotgun_sequence	0	16
gi_811891764_gb_JXRI01002658.1__Saccharina_japonica_cultivar_Ja_scaffold2717,_whole_genome_shotgun_sequence	38	70	5	94
gi_811874926_gb_JXRI01006980.1__Saccharina_japonica_cultivar_Ja_scaffold8121,_whole_genome_shotgun_sequence	0	5
gi_811902611_gb_JXRI01000121.1__Saccharina_japonica_cultivar_Ja_scaffold121,_whole_genome_shotgun_sequence	499	1088	1	97
gi_811902554_gb_JXRI01000178.1__Saccharina_japonica_cultivar_Ja_scaffold178,_whole_genome_shotgun_sequence	468	966	2	96
gi_811880021_gb_JXRI01006086.1__Saccharina_japonica_cultivar_Ja_scaffold6888,_whole_genome_shotgun_sequence	1	7	100	0
gi_811896618_gb_JXRI01001959.1__Saccharina_japonica_cultivar_Ja_scaffold1976,_whole_genome_shotgun_sequence	21	145	4	95
gi_811888356_gb_JXRI01003723.1__Saccharina_japonica_cultivar_Ja_scaffold3954,_whole_genome_shotgun_sequence	6	28	0	100
gi_811886145_gb_JXRI01004111.1__Saccharina_japonica_cultivar_Ja_scaffold4408,_whole_genome_shotgun_sequence	18	22	0	100
gi_811886004_gb_JXRI01004252.1__Saccharina_japonica_cultivar_Ja_scaffold4563,_whole_genome_shotgun_sequence	5	21	60	40
gi_811891075_gb_JXRI01003346.1__Saccharina_japonica_cultivar_Ja_scaffold3509,_whole_genome_shotgun_sequence	25	36	0	100
gi_811892901_gb_JXRI01002321.1__Saccharina_japonica_cultivar_Ja_scaffold2354,_whole_genome_shotgun_sequence	20	101	5	95
gi_811880539_gb_JXRI01005569.1__Saccharina_japonica_cultivar_Ja_scaffold6199,_whole_genome_shotgun_sequence	4	10	0	100
gi_811895950_gb_JXRI01002133.1__Saccharina_japonica_cultivar_Ja_scaffold2153,_whole_genome_shotgun_sequence	51	122	1	98
gi_811894246_gb_JXRI01002230.1__Saccharina_japonica_cultivar_Ja_scaffold2256,_whole_genome_shotgun_sequence	82	111	0	100
gi_811888814_gb_JXRI01003697.1__Saccharina_japonica_cultivar_Ja_scaffold3927,_whole_genome_shotgun_sequence	15	29	100	0
gi_811875794_gb_JXRI01006407.1__Saccharina_japonica_cultivar_Ja_scaffold7450,_whole_genome_shotgun_sequence	2	6	0	100
gi_811897853_gb_JXRI01001155.1__Saccharina_japonica_cultivar_Ja_scaffold1156,_whole_genome_shotgun_sequence	103	296	0	100
gi_811886277_gb_JXRI01003979.1__Saccharina_japonica_cultivar_Ja_scaffold4256,_whole_genome_shotgun_sequence	15	24	0	100
gi_811880994_gb_JXRI01005114.1__Saccharina_japonica_cultivar_Ja_scaffold5635,_whole_genome_shotgun_sequence	3	12	33	66
gi_811880619_gb_JXRI01005489.1__Saccharina_japonica_cultivar_Ja_scaffold6096,_whole_genome_shotgun_sequence	7	10	0	100
gi_811875045_gb_JXRI01006861.1__Saccharina_japonica_cultivar_Ja_scaffold7991,_whole_genome_shotgun_sequence	4	5	0	100
gi_811880686_gb_JXRI01005422.1__Saccharina_japonica_cultivar_Ja_scaffold6016,_whole_genome_shotgun_sequence	1	10	0	100
gi_811892041_gb_JXRI01002420.1__Saccharina_japonica_cultivar_Ja_scaffold2458,_whole_genome_shotgun_sequence	27	91	0	100
gi_811881107_gb_JXRI01005001.1__Saccharina_japonica_cultivar_Ja_scaffold5489,_whole_genome_shotgun_sequence	2	13	0	100
gi_811875394_gb_JXRI01006512.1__Saccharina_japonica_cultivar_Ja_scaffold7609,_whole_genome_shotgun_sequence	4	6	0	100
gi_811885127_gb_JXRI01004645.1__Saccharina_japonica_cultivar_Ja_scaffold5039,_whole_genome_shotgun_sequence	5	17	0	100
gi_811880036_gb_JXRI01006071.1__Saccharina_japonica_cultivar_Ja_scaffold6866,_whole_genome_shotgun_sequence	1	7	0	100
gi_811901973_gb_JXRI01000759.1__Saccharina_japonica_cultivar_Ja_scaffold760,_whole_genome_shotgun_sequence	265	436	1	98
gi_811889669_gb_JXRI01003646.1__Saccharina_japonica_cultivar_Ja_scaffold3870,_whole_genome_shotgun_sequence	15	30	0	100
gi_811880705_gb_JXRI01005403.1__Saccharina_japonica_cultivar_Ja_scaffold5994,_whole_genome_shotgun_sequence	0	11
gi_811902378_gb_JXRI01000354.1__Saccharina_japonica_cultivar_Ja_scaffold355,_whole_genome_shotgun_sequence	264	714	1	97
gi_811897442_gb_JXRI01001201.1__Saccharina_japonica_cultivar_Ja_scaffold1202,_whole_genome_shotgun_sequence	69	286	4	95
gi_811880057_gb_JXRI01006050.1__Saccharina_japonica_cultivar_Ja_scaffold6837,_whole_genome_shotgun_sequence	2	7	50	50
gi_811902457_gb_JXRI01000275.1__Saccharina_japonica_cultivar_Ja_scaffold276,_whole_genome_shotgun_sequence	177	790	1	98
gi_811896792_gb_JXRI01001786.1__Saccharina_japonica_cultivar_Ja_scaffold1795,_whole_genome_shotgun_sequence	99	168	1	96
gi_811891312_gb_JXRI01003110.1__Saccharina_japonica_cultivar_Ja_scaffold3225,_whole_genome_shotgun_sequence	7	44	14	85
gi_811891136_gb_JXRI01003285.1__Saccharina_japonica_cultivar_Ja_scaffold3436,_whole_genome_shotgun_sequence	10	38	0	100
gi_811887986_gb_JXRI01003750.1__Saccharina_japonica_cultivar_Ja_scaffold3986,_whole_genome_shotgun_sequence	3	28	0	100
gi_811881111_gb_JXRI01004997.1__Saccharina_japonica_cultivar_Ja_scaffold5483,_whole_genome_shotgun_sequence	4	13	75	0
gi_811886143_gb_JXRI01004113.1__Saccharina_japonica_cultivar_Ja_scaffold4410,_whole_genome_shotgun_sequence	4	22	75	25
gi_811891125_gb_JXRI01003296.1__Saccharina_japonica_cultivar_Ja_scaffold3450,_whole_genome_shotgun_sequence	22	77	9	90
gi_811892251_gb_JXRI01002378.1__Saccharina_japonica_cultivar_Ja_scaffold2415,_whole_genome_shotgun_sequence	30	94	10	86
gi_811874955_gb_JXRI01006951.1__Saccharina_japonica_cultivar_Ja_scaffold8090,_whole_genome_shotgun_sequence	2	5	100	0
gi_811877573_gb_JXRI01006278.1__Saccharina_japonica_cultivar_Ja_scaffold7184,_whole_genome_shotgun_sequence	6	7	0	100
gi_811897557_gb_JXRI01001179.1__Saccharina_japonica_cultivar_Ja_scaffold1180,_whole_genome_shotgun_sequence	96	291	7	88
gi_811894687_gb_JXRI01002207.1__Saccharina_japonica_cultivar_Ja_scaffold2233,_whole_genome_shotgun_sequence	53	113	3	96
gi_811902304_gb_JXRI01000428.1__Saccharina_japonica_cultivar_Ja_scaffold429,_whole_genome_shotgun_sequence	145	640	3	96
gi_811880027_gb_JXRI01006080.1__Saccharina_japonica_cultivar_Ja_scaffold6878,_whole_genome_shotgun_sequence	2	7	0	100
gi_811880737_gb_JXRI01005371.1__Saccharina_japonica_cultivar_Ja_scaffold5956,_whole_genome_shotgun_sequence	1	11	0	100
gi_811876566_gb_JXRI01006343.1__Saccharina_japonica_cultivar_Ja_scaffold7329,_whole_genome_shotgun_sequence	4	6	0	100
gi_811875097_gb_JXRI01006809.1__Saccharina_japonica_cultivar_Ja_scaffold7936,_whole_genome_shotgun_sequence	2	5	0	100
gi_811901827_gb_JXRI01000904.1__Saccharina_japonica_cultivar_Ja_scaffold905,_whole_genome_shotgun_sequence	158	374	5	94
gi_811885647_gb_JXRI01004608.1__Saccharina_japonica_cultivar_Ja_scaffold4991,_whole_genome_shotgun_sequence	12	17	91	8
gi_811874985_gb_JXRI01006921.1__Saccharina_japonica_cultivar_Ja_scaffold8056,_whole_genome_shotgun_sequence	1	5	100	0
gi_811900810_gb_JXRI01000986.1__Saccharina_japonica_cultivar_Ja_scaffold987,_whole_genome_shotgun_sequence	172	349	2	96
gi_811880010_gb_JXRI01006097.1__Saccharina_japonica_cultivar_Ja_scaffold6905,_whole_genome_shotgun_sequence	1	7	100	0
gi_811885389_gb_JXRI01004626.1__Saccharina_japonica_cultivar_Ja_scaffold5014,_whole_genome_shotgun_sequence	4	17	0	100
gi_811882633_gb_JXRI01004797.1__Saccharina_japonica_cultivar_Ja_scaffold5225,_whole_genome_shotgun_sequence	3	15	0	100
gi_811891418_gb_JXRI01003004.1__Saccharina_japonica_cultivar_Ja_scaffold3101,_whole_genome_shotgun_sequence	16	49	75	25
gi_811886158_gb_JXRI01004098.1__Saccharina_japonica_cultivar_Ja_scaffold4391,_whole_genome_shotgun_sequence	3	23	100	0
gi_811891353_gb_JXRI01003069.1__Saccharina_japonica_cultivar_Ja_scaffold3175,_whole_genome_shotgun_sequence	13	46	0	100
gi_811897200_gb_JXRI01001378.1__Saccharina_japonica_cultivar_Ja_scaffold1379,_whole_genome_shotgun_sequence	54	242	5	94
gi_811875305_gb_JXRI01006601.1__Saccharina_japonica_cultivar_Ja_scaffold7712,_whole_genome_shotgun_sequence	1	5	0	100
gi_811880636_gb_JXRI01005472.1__Saccharina_japonica_cultivar_Ja_scaffold6073,_whole_genome_shotgun_sequence	5	10	0	100
gi_811897100_gb_JXRI01001478.1__Saccharina_japonica_cultivar_Ja_scaffold1481,_whole_genome_shotgun_sequence	59	222	1	98
gi_811885905_gb_JXRI01004351.1__Saccharina_japonica_cultivar_Ja_scaffold4681,_whole_genome_shotgun_sequence	5	20	0	100
gi_811890190_gb_JXRI01003615.1__Saccharina_japonica_cultivar_Ja_scaffold3833,_whole_genome_shotgun_sequence	22	30	4	95
gi_811880410_gb_JXRI01005698.1__Saccharina_japonica_cultivar_Ja_scaffold6361,_whole_genome_shotgun_sequence	7	16	14	85
gi_811880198_gb_JXRI01005909.1__Saccharina_japonica_cultivar_Ja_scaffold6631,_whole_genome_shotgun_sequence	2	8	100	0
gi_811875288_gb_JXRI01006618.1__Saccharina_japonica_cultivar_Ja_scaffold7729,_whole_genome_shotgun_sequence	5	5	0	100
gi_811880882_gb_JXRI01005226.1__Saccharina_japonica_cultivar_Ja_scaffold5772,_whole_genome_shotgun_sequence	7	12	0	100
gi_811884249_gb_JXRI01004699.1__Saccharina_japonica_cultivar_Ja_scaffold5101,_whole_genome_shotgun_sequence	9	16	0	100
gi_811876258_gb_JXRI01006365.1__Saccharina_japonica_cultivar_Ja_scaffold7367,_whole_genome_shotgun_sequence	5	6	0	100
gi_811885826_gb_JXRI01004429.1__Saccharina_japonica_cultivar_Ja_scaffold4773,_whole_genome_shotgun_sequence	2	19	100	0
gi_811885811_gb_JXRI01004444.1__Saccharina_japonica_cultivar_Ja_scaffold4792,_whole_genome_shotgun_sequence	12	19	91	8
gi_811897316_gb_JXRI01001262.1__Saccharina_japonica_cultivar_Ja_scaffold1263,_whole_genome_shotgun_sequence	88	269	1	98
gi_811880354_gb_JXRI01005754.1__Saccharina_japonica_cultivar_Ja_scaffold6430,_whole_genome_shotgun_sequence	5	9	100	0
gi_811896597_gb_JXRI01001980.1__Saccharina_japonica_cultivar_Ja_scaffold1997,_whole_genome_shotgun_sequence	31	143	3	96
gi_811875316_gb_JXRI01006590.1__Saccharina_japonica_cultivar_Ja_scaffold7698,_whole_genome_shotgun_sequence	1	5	0	100
gi_811902613_gb_JXRI01000119.1__Saccharina_japonica_cultivar_Ja_scaffold119,_whole_genome_shotgun_sequence	434	1096	2	97
gi_811895404_gb_JXRI01002161.1__Saccharina_japonica_cultivar_Ja_scaffold2183,_whole_genome_shotgun_sequence	22	119	4	95
gi_811885649_gb_JXRI01004606.1__Saccharina_japonica_cultivar_Ja_scaffold4989,_whole_genome_shotgun_sequence	0	17
gi_811902244_gb_JXRI01000488.1__Saccharina_japonica_cultivar_Ja_scaffold489,_whole_genome_shotgun_sequence	197	589	4	95
gi_811896556_gb_JXRI01002021.1__Saccharina_japonica_cultivar_Ja_scaffold2039,_whole_genome_shotgun_sequence	27	137	0	100
gi_811880321_gb_JXRI01005787.1__Saccharina_japonica_cultivar_Ja_scaffold6466,_whole_genome_shotgun_sequence	7	9	100	0
gi_811901586_gb_JXRI01000952.1__Saccharina_japonica_cultivar_Ja_scaffold953,_whole_genome_shotgun_sequence	182	360	1	97
gi_811886156_gb_JXRI01004100.1__Saccharina_japonica_cultivar_Ja_scaffold4393,_whole_genome_shotgun_sequence	7	23	100	0
gi_811885931_gb_JXRI01004325.1__Saccharina_japonica_cultivar_Ja_scaffold4650,_whole_genome_shotgun_sequence	11	20	72	27
gi_811881153_gb_JXRI01004964.1__Saccharina_japonica_cultivar_Ja_scaffold5439,_whole_genome_shotgun_sequence	4	14	0	100
gi_811884740_gb_JXRI01004670.1__Saccharina_japonica_cultivar_Ja_scaffold5067,_whole_genome_shotgun_sequence	3	17	100	0
gi_811880834_gb_JXRI01005274.1__Saccharina_japonica_cultivar_Ja_scaffold5833,_whole_genome_shotgun_sequence	3	11	0	100
gi_811882032_gb_JXRI01004845.1__Saccharina_japonica_cultivar_Ja_scaffold5287,_whole_genome_shotgun_sequence	3	15	100	0
gi_811891153_gb_JXRI01003268.1__Saccharina_japonica_cultivar_Ja_scaffold3416,_whole_genome_shotgun_sequence	14	38	0	92
gi_811902609_gb_JXRI01000123.1__Saccharina_japonica_cultivar_Ja_scaffold123,_whole_genome_shotgun_sequence	556	1087	2	96
gi_811892394_gb_JXRI01002363.1__Saccharina_japonica_cultivar_Ja_scaffold2398,_whole_genome_shotgun_sequence	43	96	0	100
gi_811887219_gb_JXRI01003811.1__Saccharina_japonica_cultivar_Ja_scaffold4057,_whole_genome_shotgun_sequence	21	27	0	100
gi_811897074_gb_JXRI01001504.1__Saccharina_japonica_cultivar_Ja_scaffold1507,_whole_genome_shotgun_sequence	87	216	3	96
gi_811880477_gb_JXRI01005631.1__Saccharina_japonica_cultivar_Ja_scaffold6276,_whole_genome_shotgun_sequence	2	9	100	0
gi_811874996_gb_JXRI01006910.1__Saccharina_japonica_cultivar_Ja_scaffold8044,_whole_genome_shotgun_sequence	0	5
gi_811877195_gb_JXRI01006300.1__Saccharina_japonica_cultivar_Ja_scaffold7237,_whole_genome_shotgun_sequence	1	6	0	100
gi_811880302_gb_JXRI01005806.1__Saccharina_japonica_cultivar_Ja_scaffold6492,_whole_genome_shotgun_sequence	0	8
gi_811902552_gb_JXRI01000180.1__Saccharina_japonica_cultivar_Ja_scaffold180,_whole_genome_shotgun_sequence	481	960	7	92
gi_811885716_gb_JXRI01004539.1__Saccharina_japonica_cultivar_Ja_scaffold4913,_whole_genome_shotgun_sequence	6	18	100	0
gi_811896554_gb_JXRI01002023.1__Saccharina_japonica_cultivar_Ja_scaffold2041,_whole_genome_shotgun_sequence	60	137	3	95
gi_811902182_gb_JXRI01000550.1__Saccharina_japonica_cultivar_Ja_scaffold551,_whole_genome_shotgun_sequence	370	555	1	98
gi_811891684_gb_JXRI01002738.1__Saccharina_japonica_cultivar_Ja_scaffold2803,_whole_genome_shotgun_sequence	45	65	77	20
gi_811891206_gb_JXRI01003216.1__Saccharina_japonica_cultivar_Ja_scaffold3355,_whole_genome_shotgun_sequence	14	40	92	7
gi_811880204_gb_JXRI01005903.1__Saccharina_japonica_cultivar_Ja_scaffold6623,_whole_genome_shotgun_sequence	3	8	66	0
gi_811887482_gb_JXRI01003786.1__Saccharina_japonica_cultivar_Ja_scaffold4026,_whole_genome_shotgun_sequence	18	27	0	100
gi_811876109_gb_JXRI01006376.1__Saccharina_japonica_cultivar_Ja_scaffold7387,_whole_genome_shotgun_sequence	2	6	0	100
gi_811875218_gb_JXRI01006688.1__Saccharina_japonica_cultivar_Ja_scaffold7806,_whole_genome_shotgun_sequence	3	5	100	0
gi_811875199_gb_JXRI01006707.1__Saccharina_japonica_cultivar_Ja_scaffold7827,_whole_genome_shotgun_sequence	3	5	0	100
gi_811891534_gb_JXRI01002888.1__Saccharina_japonica_cultivar_Ja_scaffold2968,_whole_genome_shotgun_sequence	23	56	0	100
gi_811882930_gb_JXRI01004777.1__Saccharina_japonica_cultivar_Ja_scaffold5198,_whole_genome_shotgun_sequence	3	15	0	66
gi_811881105_gb_JXRI01005003.1__Saccharina_japonica_cultivar_Ja_scaffold5491,_whole_genome_shotgun_sequence	3	13	100	0
gi_811901905_gb_JXRI01000826.1__Saccharina_japonica_cultivar_Ja_scaffold827,_whole_genome_shotgun_sequence	147	406	1	98
gi_811891901_gb_JXRI01002521.1__Saccharina_japonica_cultivar_Ja_scaffold2569,_whole_genome_shotgun_sequence	16	82	0	100
gi_811881214_gb_JXRI01004945.1__Saccharina_japonica_cultivar_Ja_scaffold5418,_whole_genome_shotgun_sequence	10	14	100	0
gi_811875188_gb_JXRI01006718.1__Saccharina_japonica_cultivar_Ja_scaffold7839,_whole_genome_shotgun_sequence	4	5	0	100
gi_811902063_gb_JXRI01000669.1__Saccharina_japonica_cultivar_Ja_scaffold670,_whole_genome_shotgun_sequence	114	478	0	100
gi_811897161_gb_JXRI01001417.1__Saccharina_japonica_cultivar_Ja_scaffold1419,_whole_genome_shotgun_sequence	144	234	2	97
gi_811896785_gb_JXRI01001793.1__Saccharina_japonica_cultivar_Ja_scaffold1802,_whole_genome_shotgun_sequence	57	168	0	100
gi_811886171_gb_JXRI01004085.1__Saccharina_japonica_cultivar_Ja_scaffold4377,_whole_genome_shotgun_sequence	14	23	0	100
gi_811876867_gb_JXRI01006321.1__Saccharina_japonica_cultivar_Ja_scaffold7286,_whole_genome_shotgun_sequence	1	6	0	100
gi_811880481_gb_JXRI01005627.1__Saccharina_japonica_cultivar_Ja_scaffold6268,_whole_genome_shotgun_sequence	3	9	100	0
gi_811902612_gb_JXRI01000120.1__Saccharina_japonica_cultivar_Ja_scaffold120,_whole_genome_shotgun_sequence	610	1093	2	96
gi_811897015_gb_JXRI01001563.1__Saccharina_japonica_cultivar_Ja_scaffold1566,_whole_genome_shotgun_sequence	67	204	0	98
gi_811885862_gb_JXRI01004394.1__Saccharina_japonica_cultivar_Ja_scaffold4735,_whole_genome_shotgun_sequence	9	19	100	0
gi_811880068_gb_JXRI01006039.1__Saccharina_japonica_cultivar_Ja_scaffold6820,_whole_genome_shotgun_sequence	1	7	0	100
gi_811885727_gb_JXRI01004528.1__Saccharina_japonica_cultivar_Ja_scaffold4901,_whole_genome_shotgun_sequence	10	18	0	100
gi_811901942_gb_JXRI01000789.1__Saccharina_japonica_cultivar_Ja_scaffold790,_whole_genome_shotgun_sequence	106	419	4	95
gi_811879275_gb_JXRI01006180.1__Saccharina_japonica_cultivar_Ja_scaffold7032,_whole_genome_shotgun_sequence	2	9	0	100
gi_811902553_gb_JXRI01000179.1__Saccharina_japonica_cultivar_Ja_scaffold179,_whole_genome_shotgun_sequence	549	963	2	96
gi_811886102_gb_JXRI01004154.1__Saccharina_japonica_cultivar_Ja_scaffold4454,_whole_genome_shotgun_sequence	4	22	50	50
gi_811886185_gb_JXRI01004071.1__Saccharina_japonica_cultivar_Ja_scaffold4358,_whole_genome_shotgun_sequence	1	23	100	0
gi_811886174_gb_JXRI01004082.1__Saccharina_japonica_cultivar_Ja_scaffold4372,_whole_genome_shotgun_sequence	7	23	14	85
gi_811880891_gb_JXRI01005217.1__Saccharina_japonica_cultivar_Ja_scaffold5761,_whole_genome_shotgun_sequence	9	12	11	88
gi_811888459_gb_JXRI01003718.1__Saccharina_japonica_cultivar_Ja_scaffold3949,_whole_genome_shotgun_sequence	19	28	5	94
gi_811880910_gb_JXRI01005198.1__Saccharina_japonica_cultivar_Ja_scaffold5740,_whole_genome_shotgun_sequence	3	12	66	33
gi_811902551_gb_JXRI01000181.1__Saccharina_japonica_cultivar_Ja_scaffold181,_whole_genome_shotgun_sequence	489	959	3	96
gi_811884409_gb_JXRI01004689.1__Saccharina_japonica_cultivar_Ja_scaffold5087,_whole_genome_shotgun_sequence	9	16	0	100
gi_811897191_gb_JXRI01001387.1__Saccharina_japonica_cultivar_Ja_scaffold1388,_whole_genome_shotgun_sequence	46	240	0	97
gi_811881363_gb_JXRI01004914.1__Saccharina_japonica_cultivar_Ja_scaffold5378,_whole_genome_shotgun_sequence	4	14	0	100
gi_811902590_gb_JXRI01000142.1__Saccharina_japonica_cultivar_Ja_scaffold142,_whole_genome_shotgun_sequence	315	1040	1	97
gi_811885868_gb_JXRI01004388.1__Saccharina_japonica_cultivar_Ja_scaffold4727,_whole_genome_shotgun_sequence	8	19	0	100
gi_811886291_gb_JXRI01003965.1__Saccharina_japonica_cultivar_Ja_scaffold4240,_whole_genome_shotgun_sequence	15	24	100	0
gi_811886231_gb_JXRI01004025.1__Saccharina_japonica_cultivar_Ja_scaffold4306,_whole_genome_shotgun_sequence	10	24	90	10
gi_811881006_gb_JXRI01005102.1__Saccharina_japonica_cultivar_Ja_scaffold5620,_whole_genome_shotgun_sequence	8	12	0	100
gi_811875004_gb_JXRI01006902.1__Saccharina_japonica_cultivar_Ja_scaffold8036,_whole_genome_shotgun_sequence	2	5	0	50
gi_811880526_gb_JXRI01005582.1__Saccharina_japonica_cultivar_Ja_scaffold6213,_whole_genome_shotgun_sequence	4	10	0	100
gi_811891211_gb_JXRI01003211.1__Saccharina_japonica_cultivar_Ja_scaffold3349,_whole_genome_shotgun_sequence	29	40	72	27
gi_811880419_gb_JXRI01005689.1__Saccharina_japonica_cultivar_Ja_scaffold6350,_whole_genome_shotgun_sequence	0	9
gi_811879958_gb_JXRI01006149.1__Saccharina_japonica_cultivar_Ja_scaffold6995,_whole_genome_shotgun_sequence	3	7	33	66
gi_811892024_gb_JXRI01002425.1__Saccharina_japonica_cultivar_Ja_scaffold2463,_whole_genome_shotgun_sequence	51	90	1	98
gi_811882193_gb_JXRI01004830.1__Saccharina_japonica_cultivar_Ja_scaffold5264,_whole_genome_shotgun_sequence	11	15	0	100
gi_811891659_gb_JXRI01002763.1__Saccharina_japonica_cultivar_Ja_scaffold2829,_whole_genome_shotgun_sequence	6	64	0	100
gi_811901808_gb_JXRI01000923.1__Saccharina_japonica_cultivar_Ja_scaffold924,_whole_genome_shotgun_sequence	190	368	2	97
gi_811897288_gb_JXRI01001290.1__Saccharina_japonica_cultivar_Ja_scaffold1291,_whole_genome_shotgun_sequence	61	260	1	98
gi_811891563_gb_JXRI01002859.1__Saccharina_japonica_cultivar_Ja_scaffold2933,_whole_genome_shotgun_sequence	18	58	88	0
gi_811891073_gb_JXRI01003348.1__Saccharina_japonica_cultivar_Ja_scaffold3511,_whole_genome_shotgun_sequence	11	36	0	100
gi_811875358_gb_JXRI01006548.1__Saccharina_japonica_cultivar_Ja_scaffold7654,_whole_genome_shotgun_sequence	3	6	0	100
gi_811886478_gb_JXRI01003893.1__Saccharina_japonica_cultivar_Ja_scaffold4153,_whole_genome_shotgun_sequence	5	25	80	20
gi_811896970_gb_JXRI01001608.1__Saccharina_japonica_cultivar_Ja_scaffold1612,_whole_genome_shotgun_sequence	64	195	1	98
gi_811879479_gb_JXRI01006172.1__Saccharina_japonica_cultivar_Ja_scaffold7022,_whole_genome_shotgun_sequence	0	7
gi_811882251_gb_JXRI01004828.1__Saccharina_japonica_cultivar_Ja_scaffold5262,_whole_genome_shotgun_sequence	5	15	0	100
gi_811875037_gb_JXRI01006869.1__Saccharina_japonica_cultivar_Ja_scaffold8000,_whole_genome_shotgun_sequence	3	5	0	100
gi_811880715_gb_JXRI01005393.1__Saccharina_japonica_cultivar_Ja_scaffold5982,_whole_genome_shotgun_sequence	2	11	100	0
gi_811880095_gb_JXRI01006012.1__Saccharina_japonica_cultivar_Ja_scaffold6774,_whole_genome_shotgun_sequence	4	8	100	0
gi_811880371_gb_JXRI01005737.1__Saccharina_japonica_cultivar_Ja_scaffold6408,_whole_genome_shotgun_sequence	4	9	0	100
gi_811896492_gb_JXRI01002085.1__Saccharina_japonica_cultivar_Ja_scaffold2104,_whole_genome_shotgun_sequence	38	128	0	100
gi_811896815_gb_JXRI01001763.1__Saccharina_japonica_cultivar_Ja_scaffold1771,_whole_genome_shotgun_sequence	55	172	3	96
gi_811881467_gb_JXRI01004903.1__Saccharina_japonica_cultivar_Ja_scaffold5364,_whole_genome_shotgun_sequence	8	14	50	50
gi_811881536_gb_JXRI01004896.1__Saccharina_japonica_cultivar_Ja_scaffold5356,_whole_genome_shotgun_sequence	6	14	0	100
gi_811901926_gb_JXRI01000805.1__Saccharina_japonica_cultivar_Ja_scaffold806,_whole_genome_shotgun_sequence	190	412	2	97
gi_811885121_gb_JXRI01004651.1__Saccharina_japonica_cultivar_Ja_scaffold5046,_whole_genome_shotgun_sequence	11	17	0	100
gi_811883872_gb_JXRI01004729.1__Saccharina_japonica_cultivar_Ja_scaffold5140,_whole_genome_shotgun_sequence	5	16	0	100
gi_811898347_gb_JXRI01001124.1__Saccharina_japonica_cultivar_Ja_scaffold1125,_whole_genome_shotgun_sequence	84	305	1	98
gi_811880924_gb_JXRI01005184.1__Saccharina_japonica_cultivar_Ja_scaffold5722,_whole_genome_shotgun_sequence	12	12	100	0
gi_811897180_gb_JXRI01001398.1__Saccharina_japonica_cultivar_Ja_scaffold1399,_whole_genome_shotgun_sequence	51	238	1	96
gi_811875331_gb_JXRI01006575.1__Saccharina_japonica_cultivar_Ja_scaffold7681,_whole_genome_shotgun_sequence	0	6
gi_811885936_gb_JXRI01004320.1__Saccharina_japonica_cultivar_Ja_scaffold4643,_whole_genome_shotgun_sequence	11	20	0	100
gi_811890386_gb_JXRI01003603.1__Saccharina_japonica_cultivar_Ja_scaffold3820,_whole_genome_shotgun_sequence	2	30	100	0
gi_811891796_gb_JXRI01002626.1__Saccharina_japonica_cultivar_Ja_scaffold2682,_whole_genome_shotgun_sequence	12	73	0	100
gi_811899188_gb_JXRI01001074.1__Saccharina_japonica_cultivar_Ja_scaffold1075,_whole_genome_shotgun_sequence	102	322	3	96
gi_811897021_gb_JXRI01001557.1__Saccharina_japonica_cultivar_Ja_scaffold1560,_whole_genome_shotgun_sequence	52	205	7	90
gi_811897126_gb_JXRI01001452.1__Saccharina_japonica_cultivar_Ja_scaffold1455,_whole_genome_shotgun_sequence	113	226	1	97
gi_811880935_gb_JXRI01005173.1__Saccharina_japonica_cultivar_Ja_scaffold5708,_whole_genome_shotgun_sequence	0	12
gi_811885886_gb_JXRI01004370.1__Saccharina_japonica_cultivar_Ja_scaffold4708,_whole_genome_shotgun_sequence	4	19	0	100
gi_811888456_gb_JXRI01003721.1__Saccharina_japonica_cultivar_Ja_scaffold3952,_whole_genome_shotgun_sequence	2	28	100	0
gi_811880208_gb_JXRI01005899.1__Saccharina_japonica_cultivar_Ja_scaffold6619,_whole_genome_shotgun_sequence	5	8	0	100
gi_811891230_gb_JXRI01003192.1__Saccharina_japonica_cultivar_Ja_scaffold3324,_whole_genome_shotgun_sequence	22	41	4	95
gi_811891581_gb_JXRI01002841.1__Saccharina_japonica_cultivar_Ja_scaffold2913,_whole_genome_shotgun_sequence	32	59	100	0
gi_811879998_gb_JXRI01006109.1__Saccharina_japonica_cultivar_Ja_scaffold6927,_whole_genome_shotgun_sequence	6	7	0	100
gi_811896836_gb_JXRI01001742.1__Saccharina_japonica_cultivar_Ja_scaffold1750,_whole_genome_shotgun_sequence	86	175	1	98
gi_811896606_gb_JXRI01001971.1__Saccharina_japonica_cultivar_Ja_scaffold1988,_whole_genome_shotgun_sequence	76	143	6	93
gi_811886105_gb_JXRI01004151.1__Saccharina_japonica_cultivar_Ja_scaffold4450,_whole_genome_shotgun_sequence	7	22	85	14
gi_811885977_gb_JXRI01004279.1__Saccharina_japonica_cultivar_Ja_scaffold4593,_whole_genome_shotgun_sequence	1	21	0	100
gi_811896617_gb_JXRI01001960.1__Saccharina_japonica_cultivar_Ja_scaffold1977,_whole_genome_shotgun_sequence	40	145	7	90
gi_811902456_gb_JXRI01000276.1__Saccharina_japonica_cultivar_Ja_scaffold277,_whole_genome_shotgun_sequence	477	789	2	96
gi_811897059_gb_JXRI01001519.1__Saccharina_japonica_cultivar_Ja_scaffold1522,_whole_genome_shotgun_sequence	44	213	2	97
gi_811891375_gb_JXRI01003047.1__Saccharina_japonica_cultivar_Ja_scaffold3149,_whole_genome_shotgun_sequence	2	47	0	100
gi_811882190_gb_JXRI01004833.1__Saccharina_japonica_cultivar_Ja_scaffold5268,_whole_genome_shotgun_sequence	2	15	100	0
gi_811902614_gb_JXRI01000118.1__Saccharina_japonica_cultivar_Ja_scaffold118,_whole_genome_shotgun_sequence	610	1097	3	96
gi_811891574_gb_JXRI01002848.1__Saccharina_japonica_cultivar_Ja_scaffold2920,_whole_genome_shotgun_sequence	36	58	0	100
gi_811891592_gb_JXRI01002830.1__Saccharina_japonica_cultivar_Ja_scaffold2902,_whole_genome_shotgun_sequence	16	60	0	100
gi_811891587_gb_JXRI01002835.1__Saccharina_japonica_cultivar_Ja_scaffold2907,_whole_genome_shotgun_sequence	17	59	0	100
gi_811885808_gb_JXRI01004447.1__Saccharina_japonica_cultivar_Ja_scaffold4796,_whole_genome_shotgun_sequence	0	19
gi_811880581_gb_JXRI01005527.1__Saccharina_japonica_cultivar_Ja_scaffold6141,_whole_genome_shotgun_sequence	3	10	0	100
gi_811896839_gb_JXRI01001739.1__Saccharina_japonica_cultivar_Ja_scaffold1747,_whole_genome_shotgun_sequence	68	176	1	98
gi_811891200_gb_JXRI01003222.1__Saccharina_japonica_cultivar_Ja_scaffold3363,_whole_genome_shotgun_sequence	15	40	0	100
gi_811902684_gb_JXRI01000048.1__Saccharina_japonica_cultivar_Ja_scaffold48,_whole_genome_shotgun_sequence	631	1410	4	95
gi_811897119_gb_JXRI01001459.1__Saccharina_japonica_cultivar_Ja_scaffold1462,_whole_genome_shotgun_sequence	128	225	1	97
gi_811891248_gb_JXRI01003174.1__Saccharina_japonica_cultivar_Ja_scaffold3302,_whole_genome_shotgun_sequence	25	42	4	96
gi_811902728_gb_JXRI01000004.1__Saccharina_japonica_cultivar_Ja_scaffold4,_whole_genome_shotgun_sequence	1305	2651	4	95
gi_811902569_gb_JXRI01000163.1__Saccharina_japonica_cultivar_Ja_scaffold163,_whole_genome_shotgun_sequence	506	1002	1	97
gi_811886252_gb_JXRI01004004.1__Saccharina_japonica_cultivar_Ja_scaffold4283,_whole_genome_shotgun_sequence	7	24	85	14
gi_811885999_gb_JXRI01004257.1__Saccharina_japonica_cultivar_Ja_scaffold4568,_whole_genome_shotgun_sequence	2	21	100	0
gi_811885692_gb_JXRI01004563.1__Saccharina_japonica_cultivar_Ja_scaffold4940,_whole_genome_shotgun_sequence	6	18	100	0
gi_811879994_gb_JXRI01006113.1__Saccharina_japonica_cultivar_Ja_scaffold6934,_whole_genome_shotgun_sequence	1	7	100	0
gi_811891305_gb_JXRI01003117.1__Saccharina_japonica_cultivar_Ja_scaffold3232,_whole_genome_shotgun_sequence	23	44	100	0
gi_811885928_gb_JXRI01004328.1__Saccharina_japonica_cultivar_Ja_scaffold4654,_whole_genome_shotgun_sequence	9	20	0	100
gi_811875224_gb_JXRI01006682.1__Saccharina_japonica_cultivar_Ja_scaffold7799,_whole_genome_shotgun_sequence	5	5	0	100
gi_811902067_gb_JXRI01000665.1__Saccharina_japonica_cultivar_Ja_scaffold666,_whole_genome_shotgun_sequence	279	480	2	97
gi_811883393_gb_JXRI01004757.1__Saccharina_japonica_cultivar_Ja_scaffold5175,_whole_genome_shotgun_sequence	4	16	0	100
gi_811891808_gb_JXRI01002614.1__Saccharina_japonica_cultivar_Ja_scaffold2668,_whole_genome_shotgun_sequence	32	74	3	96
gi_811880521_gb_JXRI01005587.1__Saccharina_japonica_cultivar_Ja_scaffold6218,_whole_genome_shotgun_sequence	3	10	0	100
gi_811875280_gb_JXRI01006626.1__Saccharina_japonica_cultivar_Ja_scaffold7737,_whole_genome_shotgun_sequence	2	5	0	100
gi_811902264_gb_JXRI01000468.1__Saccharina_japonica_cultivar_Ja_scaffold469,_whole_genome_shotgun_sequence	235	603	4	95
gi_811876769_gb_JXRI01006331.1__Saccharina_japonica_cultivar_Ja_scaffold7309,_whole_genome_shotgun_sequence	2	6	0	100
gi_811885817_gb_JXRI01004438.1__Saccharina_japonica_cultivar_Ja_scaffold4784,_whole_genome_shotgun_sequence	11	19	0	100
gi_811902202_gb_JXRI01000530.1__Saccharina_japonica_cultivar_Ja_scaffold531,_whole_genome_shotgun_sequence	320	565	3	95
gi_811881167_gb_JXRI01004959.1__Saccharina_japonica_cultivar_Ja_scaffold5434,_whole_genome_shotgun_sequence	2	14	0	100
gi_811902185_gb_JXRI01000547.1__Saccharina_japonica_cultivar_Ja_scaffold548,_whole_genome_shotgun_sequence	242	555	2	96
gi_811902262_gb_JXRI01000470.1__Saccharina_japonica_cultivar_Ja_scaffold471,_whole_genome_shotgun_sequence	373	602	2	96
gi_811875235_gb_JXRI01006671.1__Saccharina_japonica_cultivar_Ja_scaffold7788,_whole_genome_shotgun_sequence	2	5	0	100
gi_811902125_gb_JXRI01000607.1__Saccharina_japonica_cultivar_Ja_scaffold608,_whole_genome_shotgun_sequence	291	512	3	95
gi_811880948_gb_JXRI01005160.1__Saccharina_japonica_cultivar_Ja_scaffold5692,_whole_genome_shotgun_sequence	5	12	0	100
gi_811896770_gb_JXRI01001808.1__Saccharina_japonica_cultivar_Ja_scaffold1819,_whole_genome_shotgun_sequence	76	165	0	98
gi_811891397_gb_JXRI01003025.1__Saccharina_japonica_cultivar_Ja_scaffold3125,_whole_genome_shotgun_sequence	30	48	0	100
gi_811880126_gb_JXRI01005981.1__Saccharina_japonica_cultivar_Ja_scaffold6729,_whole_genome_shotgun_sequence	5	8	100	0
gi_811902645_gb_JXRI01000087.1__Saccharina_japonica_cultivar_Ja_scaffold87,_whole_genome_shotgun_sequence	621	1201	3	95
gi_811902007_gb_JXRI01000725.1__Saccharina_japonica_cultivar_Ja_scaffold726,_whole_genome_shotgun_sequence	185	454	5	92
gi_811897115_gb_JXRI01001463.1__Saccharina_japonica_cultivar_Ja_scaffold1466,_whole_genome_shotgun_sequence	152	225	0	98
gi_811886241_gb_JXRI01004015.1__Saccharina_japonica_cultivar_Ja_scaffold4296,_whole_genome_shotgun_sequence	8	24	87	12
gi_811881063_gb_JXRI01005045.1__Saccharina_japonica_cultivar_Ja_scaffold5551,_whole_genome_shotgun_sequence	2	13	0	100
gi_811879963_gb_JXRI01006144.1__Saccharina_japonica_cultivar_Ja_scaffold6988,_whole_genome_shotgun_sequence	2	7	100	0
gi_811896880_gb_JXRI01001698.1__Saccharina_japonica_cultivar_Ja_scaffold1706,_whole_genome_shotgun_sequence	115	181	4	92
gi_811902341_gb_JXRI01000391.1__Saccharina_japonica_cultivar_Ja_scaffold392,_whole_genome_shotgun_sequence	426	670	2	97
gi_811895228_gb_JXRI01002176.1__Saccharina_japonica_cultivar_Ja_scaffold2199,_whole_genome_shotgun_sequence	46	118	2	95
gi_811881102_gb_JXRI01005006.1__Saccharina_japonica_cultivar_Ja_scaffold5496,_whole_genome_shotgun_sequence	3	13	0	100
gi_811886223_gb_JXRI01004033.1__Saccharina_japonica_cultivar_Ja_scaffold4314,_whole_genome_shotgun_sequence	7	24	85	14
gi_811880599_gb_JXRI01005509.1__Saccharina_japonica_cultivar_Ja_scaffold6116,_whole_genome_shotgun_sequence	9	10	33	66
gi_811880666_gb_JXRI01005442.1__Saccharina_japonica_cultivar_Ja_scaffold6039,_whole_genome_shotgun_sequence	4	10	0	100
gi_811896985_gb_JXRI01001593.1__Saccharina_japonica_cultivar_Ja_scaffold1597,_whole_genome_shotgun_sequence	108	197	1	96
gi_811891916_gb_JXRI01002506.1__Saccharina_japonica_cultivar_Ja_scaffold2553,_whole_genome_shotgun_sequence	23	83	0	100
gi_811891371_gb_JXRI01003051.1__Saccharina_japonica_cultivar_Ja_scaffold3156,_whole_genome_shotgun_sequence	11	46	0	100
gi_811880652_gb_JXRI01005456.1__Saccharina_japonica_cultivar_Ja_scaffold6057,_whole_genome_shotgun_sequence	4	10	100	0
gi_811880384_gb_JXRI01005724.1__Saccharina_japonica_cultivar_Ja_scaffold6393,_whole_genome_shotgun_sequence	0	9
gi_811902302_gb_JXRI01000430.1__Saccharina_japonica_cultivar_Ja_scaffold431,_whole_genome_shotgun_sequence	309	637	1	97
gi_811891597_gb_JXRI01002825.1__Saccharina_japonica_cultivar_Ja_scaffold2896,_whole_genome_shotgun_sequence	34	60	0	100
gi_811902233_gb_JXRI01000499.1__Saccharina_japonica_cultivar_Ja_scaffold500,_whole_genome_shotgun_sequence	112	584	3	96
gi_811892055_gb_JXRI01002415.1__Saccharina_japonica_cultivar_Ja_scaffold2452,_whole_genome_shotgun_sequence	54	91	5	94
gi_811896804_gb_JXRI01001774.1__Saccharina_japonica_cultivar_Ja_scaffold1782,_whole_genome_shotgun_sequence	54	170	0	100
gi_811886189_gb_JXRI01004067.1__Saccharina_japonica_cultivar_Ja_scaffold4354,_whole_genome_shotgun_sequence	3	23	0	100
gi_811897066_gb_JXRI01001512.1__Saccharina_japonica_cultivar_Ja_scaffold1515,_whole_genome_shotgun_sequence	46	214	4	95
gi_811902401_gb_JXRI01000331.1__Saccharina_japonica_cultivar_Ja_scaffold332,_whole_genome_shotgun_sequence	326	726	1	97
gi_811902143_gb_JXRI01000589.1__Saccharina_japonica_cultivar_Ja_scaffold590,_whole_genome_shotgun_sequence	210	526	5	92
gi_811887918_gb_JXRI01003755.1__Saccharina_japonica_cultivar_Ja_scaffold3991,_whole_genome_shotgun_sequence	9	28	88	11
gi_811881272_gb_JXRI01004932.1__Saccharina_japonica_cultivar_Ja_scaffold5401,_whole_genome_shotgun_sequence	8	14	100	0
gi_811902146_gb_JXRI01000586.1__Saccharina_japonica_cultivar_Ja_scaffold587,_whole_genome_shotgun_sequence	192	527	3	96
gi_811880792_gb_JXRI01005316.1__Saccharina_japonica_cultivar_Ja_scaffold5883,_whole_genome_shotgun_sequence	9	11	66	33
gi_811880162_gb_JXRI01005945.1__Saccharina_japonica_cultivar_Ja_scaffold6677,_whole_genome_shotgun_sequence	5	8	20	80
gi_811896754_gb_JXRI01001824.1__Saccharina_japonica_cultivar_Ja_scaffold1835,_whole_genome_shotgun_sequence	61	162	1	98
gi_811881131_gb_JXRI01004977.1__Saccharina_japonica_cultivar_Ja_scaffold5457,_whole_genome_shotgun_sequence	7	13	100	0
gi_811896820_gb_JXRI01001758.1__Saccharina_japonica_cultivar_Ja_scaffold1766,_whole_genome_shotgun_sequence	115	173	9	90
gi_811881403_gb_JXRI01004909.1__Saccharina_japonica_cultivar_Ja_scaffold5373,_whole_genome_shotgun_sequence	10	14	10	90
gi_811902046_gb_JXRI01000686.1__Saccharina_japonica_cultivar_Ja_scaffold687,_whole_genome_shotgun_sequence	264	468	3	96
gi_811882380_gb_JXRI01004811.1__Saccharina_japonica_cultivar_Ja_scaffold5242,_whole_genome_shotgun_sequence	3	15	100	0
gi_811875081_gb_JXRI01006825.1__Saccharina_japonica_cultivar_Ja_scaffold7952,_whole_genome_shotgun_sequence	5	5	100	0
gi_811897055_gb_JXRI01001523.1__Saccharina_japonica_cultivar_Ja_scaffold1526,_whole_genome_shotgun_sequence	90	213	1	98
gi_811885967_gb_JXRI01004289.1__Saccharina_japonica_cultivar_Ja_scaffold4605,_whole_genome_shotgun_sequence	0	20
gi_811897369_gb_JXRI01001224.1__Saccharina_japonica_cultivar_Ja_scaffold1225,_whole_genome_shotgun_sequence	90	280	2	95
gi_811896743_gb_JXRI01001835.1__Saccharina_japonica_cultivar_Ja_scaffold1846,_whole_genome_shotgun_sequence	52	161	3	96
gi_811877443_gb_JXRI01006283.1__Saccharina_japonica_cultivar_Ja_scaffold7194,_whole_genome_shotgun_sequence	1	7	0	100
gi_811902674_gb_JXRI01000058.1__Saccharina_japonica_cultivar_Ja_scaffold58,_whole_genome_shotgun_sequence	675	1355	4	95
gi_811887420_gb_JXRI01003793.1__Saccharina_japonica_cultivar_Ja_scaffold4035,_whole_genome_shotgun_sequence	8	27	0	100
gi_811882554_gb_JXRI01004803.1__Saccharina_japonica_cultivar_Ja_scaffold5232,_whole_genome_shotgun_sequence	8	15	0	100
gi_811883880_gb_JXRI01004721.1__Saccharina_japonica_cultivar_Ja_scaffold5128,_whole_genome_shotgun_sequence	4	16	0	100
gi_811876052_gb_JXRI01006385.1__Saccharina_japonica_cultivar_Ja_scaffold7407,_whole_genome_shotgun_sequence	0	6
gi_811880001_gb_JXRI01006106.1__Saccharina_japonica_cultivar_Ja_scaffold6924,_whole_genome_shotgun_sequence	1	7	0	100
gi_811875347_gb_JXRI01006559.1__Saccharina_japonica_cultivar_Ja_scaffold7665,_whole_genome_shotgun_sequence	5	6	0	100
gi_811881562_gb_JXRI01004892.1__Saccharina_japonica_cultivar_Ja_scaffold5351,_whole_genome_shotgun_sequence	2	14	0	100
gi_811886297_gb_JXRI01003959.1__Saccharina_japonica_cultivar_Ja_scaffold4232,_whole_genome_shotgun_sequence	10	24	0	100
gi_811886040_gb_JXRI01004216.1__Saccharina_japonica_cultivar_Ja_scaffold4523,_whole_genome_shotgun_sequence	5	21	100	0
gi_811881378_gb_JXRI01004913.1__Saccharina_japonica_cultivar_Ja_scaffold5377,_whole_genome_shotgun_sequence	3	14	66	33
gi_811897528_gb_JXRI01001182.1__Saccharina_japonica_cultivar_Ja_scaffold1183,_whole_genome_shotgun_sequence	136	290	2	96
gi_811891225_gb_JXRI01003197.1__Saccharina_japonica_cultivar_Ja_scaffold3331,_whole_genome_shotgun_sequence	6	41	16	83
gi_811897142_gb_JXRI01001436.1__Saccharina_japonica_cultivar_Ja_scaffold1439,_whole_genome_shotgun_sequence	62	230	1	98
gi_811890946_gb_JXRI01003475.1__Saccharina_japonica_cultivar_Ja_scaffold3662,_whole_genome_shotgun_sequence	11	33	0	100
gi_811896778_gb_JXRI01001800.1__Saccharina_japonica_cultivar_Ja_scaffold1810,_whole_genome_shotgun_sequence	68	166	0	98
gi_811891130_gb_JXRI01003291.1__Saccharina_japonica_cultivar_Ja_scaffold3443,_whole_genome_shotgun_sequence	16	38	0	100
gi_811902298_gb_JXRI01000434.1__Saccharina_japonica_cultivar_Ja_scaffold435,_whole_genome_shotgun_sequence	320	634	0	97
gi_811881003_gb_JXRI01005105.1__Saccharina_japonica_cultivar_Ja_scaffold5623,_whole_genome_shotgun_sequence	8	12	0	100
gi_811875169_gb_JXRI01006737.1__Saccharina_japonica_cultivar_Ja_scaffold7858,_whole_genome_shotgun_sequence	4	5	0	100
gi_811891277_gb_JXRI01003145.1__Saccharina_japonica_cultivar_Ja_scaffold3268,_whole_genome_shotgun_sequence	25	42	88	12
gi_811888715_gb_JXRI01003704.1__Saccharina_japonica_cultivar_Ja_scaffold3934,_whole_genome_shotgun_sequence	8	29	0	100
gi_811887837_gb_JXRI01003762.1__Saccharina_japonica_cultivar_Ja_scaffold3998,_whole_genome_shotgun_sequence	2	28	50	50
gi_811875110_gb_JXRI01006796.1__Saccharina_japonica_cultivar_Ja_scaffold7923,_whole_genome_shotgun_sequence	3	5	100	0
gi_811902377_gb_JXRI01000355.1__Saccharina_japonica_cultivar_Ja_scaffold356,_whole_genome_shotgun_sequence	333	714	3	96
gi_811883604_gb_JXRI01004746.1__Saccharina_japonica_cultivar_Ja_scaffold5160,_whole_genome_shotgun_sequence	1	16	100	0
gi_811891491_gb_JXRI01002931.1__Saccharina_japonica_cultivar_Ja_scaffold3017,_whole_genome_shotgun_sequence	16	53	0	100
gi_811881066_gb_JXRI01005042.1__Saccharina_japonica_cultivar_Ja_scaffold5544,_whole_genome_shotgun_sequence	3	13	0	100
gi_811875312_gb_JXRI01006594.1__Saccharina_japonica_cultivar_Ja_scaffold7704,_whole_genome_shotgun_sequence	4	5	0	100
gi_811897283_gb_JXRI01001295.1__Saccharina_japonica_cultivar_Ja_scaffold1296,_whole_genome_shotgun_sequence	80	259	2	97
gi_811880908_gb_JXRI01005200.1__Saccharina_japonica_cultivar_Ja_scaffold5742,_whole_genome_shotgun_sequence	3	12	100	0
gi_811875369_gb_JXRI01006537.1__Saccharina_japonica_cultivar_Ja_scaffold7641,_whole_genome_shotgun_sequence	3	6	0	100
gi_811886684_gb_JXRI01003864.1__Saccharina_japonica_cultivar_Ja_scaffold4120,_whole_genome_shotgun_sequence	12	26	0	100
gi_811880518_gb_JXRI01005590.1__Saccharina_japonica_cultivar_Ja_scaffold6221,_whole_genome_shotgun_sequence	4	10	0	100
gi_811880049_gb_JXRI01006058.1__Saccharina_japonica_cultivar_Ja_scaffold6848,_whole_genome_shotgun_sequence	0	7
gi_811875166_gb_JXRI01006740.1__Saccharina_japonica_cultivar_Ja_scaffold7862,_whole_genome_shotgun_sequence	3	5	0	100
gi_811891845_gb_JXRI01002577.1__Saccharina_japonica_cultivar_Ja_scaffold2627,_whole_genome_shotgun_sequence	22	77	4	95
gi_811880163_gb_JXRI01005944.1__Saccharina_japonica_cultivar_Ja_scaffold6674,_whole_genome_shotgun_sequence	2	8	0	100
gi_811890935_gb_JXRI01003486.1__Saccharina_japonica_cultivar_Ja_scaffold3673,_whole_genome_shotgun_sequence	4	33	25	75
gi_811896878_gb_JXRI01001700.1__Saccharina_japonica_cultivar_Ja_scaffold1708,_whole_genome_shotgun_sequence	19	181	0	100
gi_811885990_gb_JXRI01004266.1__Saccharina_japonica_cultivar_Ja_scaffold4578,_whole_genome_shotgun_sequence	6	21	16	83
gi_811886491_gb_JXRI01003889.1__Saccharina_japonica_cultivar_Ja_scaffold4149,_whole_genome_shotgun_sequence	10	25	100	0
gi_811886234_gb_JXRI01004022.1__Saccharina_japonica_cultivar_Ja_scaffold4303,_whole_genome_shotgun_sequence	15	24	6	93
gi_811896951_gb_JXRI01001627.1__Saccharina_japonica_cultivar_Ja_scaffold1631,_whole_genome_shotgun_sequence	82	192	4	93
gi_811891356_gb_JXRI01003066.1__Saccharina_japonica_cultivar_Ja_scaffold3172,_whole_genome_shotgun_sequence	13	46	0	100
gi_811897196_gb_JXRI01001382.1__Saccharina_japonica_cultivar_Ja_scaffold1383,_whole_genome_shotgun_sequence	131	241	2	97
gi_811880728_gb_JXRI01005380.1__Saccharina_japonica_cultivar_Ja_scaffold5967,_whole_genome_shotgun_sequence	6	11	0	100
gi_811881243_gb_JXRI01004938.1__Saccharina_japonica_cultivar_Ja_scaffold5409,_whole_genome_shotgun_sequence	9	14	66	33
gi_811875155_gb_JXRI01006751.1__Saccharina_japonica_cultivar_Ja_scaffold7873,_whole_genome_shotgun_sequence	2	5	0	100
gi_811902324_gb_JXRI01000408.1__Saccharina_japonica_cultivar_Ja_scaffold409,_whole_genome_shotgun_sequence	324	659	1	97
gi_811880893_gb_JXRI01005215.1__Saccharina_japonica_cultivar_Ja_scaffold5759,_whole_genome_shotgun_sequence	1	12	0	100
gi_811899487_gb_JXRI01001055.1__Saccharina_japonica_cultivar_Ja_scaffold1056,_whole_genome_shotgun_sequence	104	328	1	97
gi_811896962_gb_JXRI01001616.1__Saccharina_japonica_cultivar_Ja_scaffold1620,_whole_genome_shotgun_sequence	101	193	5	94
gi_811886129_gb_JXRI01004127.1__Saccharina_japonica_cultivar_Ja_scaffold4426,_whole_genome_shotgun_sequence	7	22	0	100
gi_811888059_gb_JXRI01003747.1__Saccharina_japonica_cultivar_Ja_scaffold3982,_whole_genome_shotgun_sequence	3	28	66	33
gi_811897419_gb_JXRI01001207.1__Saccharina_japonica_cultivar_Ja_scaffold1208,_whole_genome_shotgun_sequence	47	285	0	100
gi_811879476_gb_JXRI01006175.1__Saccharina_japonica_cultivar_Ja_scaffold7027,_whole_genome_shotgun_sequence	4	7	75	25
gi_811901847_gb_JXRI01000884.1__Saccharina_japonica_cultivar_Ja_scaffold885,_whole_genome_shotgun_sequence	220	384	2	97
gi_811880556_gb_JXRI01005552.1__Saccharina_japonica_cultivar_Ja_scaffold6177,_whole_genome_shotgun_sequence	5	10	0	100
gi_811875121_gb_JXRI01006785.1__Saccharina_japonica_cultivar_Ja_scaffold7910,_whole_genome_shotgun_sequence	0	5
gi_811880031_gb_JXRI01006076.1__Saccharina_japonica_cultivar_Ja_scaffold6872,_whole_genome_shotgun_sequence	0	7
gi_811880519_gb_JXRI01005589.1__Saccharina_japonica_cultivar_Ja_scaffold6220,_whole_genome_shotgun_sequence	6	10	0	100
gi_811890381_gb_JXRI01003608.1__Saccharina_japonica_cultivar_Ja_scaffold3825,_whole_genome_shotgun_sequence	21	30	0	100
gi_811902588_gb_JXRI01000144.1__Saccharina_japonica_cultivar_Ja_scaffold144,_whole_genome_shotgun_sequence	616	1038	2	97
gi_811891544_gb_JXRI01002878.1__Saccharina_japonica_cultivar_Ja_scaffold2953,_whole_genome_shotgun_sequence	27	57	3	96
gi_811897366_gb_JXRI01001225.1__Saccharina_japonica_cultivar_Ja_scaffold1226,_whole_genome_shotgun_sequence	119	280	4	95
gi_811896691_gb_JXRI01001886.1__Saccharina_japonica_cultivar_Ja_scaffold1898,_whole_genome_shotgun_sequence	67	154	1	97
gi_811897034_gb_JXRI01001544.1__Saccharina_japonica_cultivar_Ja_scaffold1547,_whole_genome_shotgun_sequence	123	208	4	95
gi_811880337_gb_JXRI01005771.1__Saccharina_japonica_cultivar_Ja_scaffold6448,_whole_genome_shotgun_sequence	4	9	0	100
gi_811890573_gb_JXRI01003599.1__Saccharina_japonica_cultivar_Ja_scaffold3815,_whole_genome_shotgun_sequence	14	30	100	0
gi_811878427_gb_JXRI01006232.1__Saccharina_japonica_cultivar_Ja_scaffold7110,_whole_genome_shotgun_sequence	5	7	0	100
gi_811885694_gb_JXRI01004561.1__Saccharina_japonica_cultivar_Ja_scaffold4938,_whole_genome_shotgun_sequence	6	18	0	100
gi_811875126_gb_JXRI01006780.1__Saccharina_japonica_cultivar_Ja_scaffold7904,_whole_genome_shotgun_sequence	3	5	0	100
gi_811886075_gb_JXRI01004181.1__Saccharina_japonica_cultivar_Ja_scaffold4485,_whole_genome_shotgun_sequence	2	22	0	100
gi_811880366_gb_JXRI01005742.1__Saccharina_japonica_cultivar_Ja_scaffold6413,_whole_genome_shotgun_sequence	1	9	0	100
gi_811894811_gb_JXRI01002200.1__Saccharina_japonica_cultivar_Ja_scaffold2225,_whole_genome_shotgun_sequence	40	114	12	85
gi_811885739_gb_JXRI01004516.1__Saccharina_japonica_cultivar_Ja_scaffold4887,_whole_genome_shotgun_sequence	0	18
gi_811896728_gb_JXRI01001849.1__Saccharina_japonica_cultivar_Ja_scaffold1861,_whole_genome_shotgun_sequence	88	159	3	96
gi_811902023_gb_JXRI01000709.1__Saccharina_japonica_cultivar_Ja_scaffold710,_whole_genome_shotgun_sequence	270	459	2	96
gi_811886246_gb_JXRI01004010.1__Saccharina_japonica_cultivar_Ja_scaffold4291,_whole_genome_shotgun_sequence	4	24	25	50
gi_811885917_gb_JXRI01004339.1__Saccharina_japonica_cultivar_Ja_scaffold4667,_whole_genome_shotgun_sequence	9	20	0	100
gi_811894466_gb_JXRI01002218.1__Saccharina_japonica_cultivar_Ja_scaffold2244,_whole_genome_shotgun_sequence	44	112	0	100
gi_811881182_gb_JXRI01004954.1__Saccharina_japonica_cultivar_Ja_scaffold5428,_whole_genome_shotgun_sequence	5	14	0	100
gi_811880779_gb_JXRI01005329.1__Saccharina_japonica_cultivar_Ja_scaffold5897,_whole_genome_shotgun_sequence	1	11	0	100
gi_811886153_gb_JXRI01004103.1__Saccharina_japonica_cultivar_Ja_scaffold4396,_whole_genome_shotgun_sequence	15	23	13	86
gi_811902048_gb_JXRI01000684.1__Saccharina_japonica_cultivar_Ja_scaffold685,_whole_genome_shotgun_sequence	277	469	4	94
gi_811875408_gb_JXRI01006498.1__Saccharina_japonica_cultivar_Ja_scaffold7592,_whole_genome_shotgun_sequence	5	6	0	100
gi_811875200_gb_JXRI01006706.1__Saccharina_japonica_cultivar_Ja_scaffold7826,_whole_genome_shotgun_sequence	4	5	0	100
gi_811880280_gb_JXRI01005828.1__Saccharina_japonica_cultivar_Ja_scaffold6525,_whole_genome_shotgun_sequence	0	8
gi_811880143_gb_JXRI01005964.1__Saccharina_japonica_cultivar_Ja_scaffold6702,_whole_genome_shotgun_sequence	1	8	0	100
gi_811880472_gb_JXRI01005636.1__Saccharina_japonica_cultivar_Ja_scaffold6282,_whole_genome_shotgun_sequence	2	9	0	100
gi_811902358_gb_JXRI01000374.1__Saccharina_japonica_cultivar_Ja_scaffold375,_whole_genome_shotgun_sequence	354	692	1	97
gi_811875296_gb_JXRI01006610.1__Saccharina_japonica_cultivar_Ja_scaffold7721,_whole_genome_shotgun_sequence	0	5
gi_811891728_gb_JXRI01002694.1__Saccharina_japonica_cultivar_Ja_scaffold2756,_whole_genome_shotgun_sequence	10	68	10	90
gi_811880564_gb_JXRI01005544.1__Saccharina_japonica_cultivar_Ja_scaffold6168,_whole_genome_shotgun_sequence	1	10	0	100
gi_811897704_gb_JXRI01001165.1__Saccharina_japonica_cultivar_Ja_scaffold1166,_whole_genome_shotgun_sequence	159	293	11	87
gi_811880678_gb_JXRI01005430.1__Saccharina_japonica_cultivar_Ja_scaffold6024,_whole_genome_shotgun_sequence	4	10	100	0
gi_811880797_gb_JXRI01005311.1__Saccharina_japonica_cultivar_Ja_scaffold5877,_whole_genome_shotgun_sequence	4	11	25	75
gi_811880082_gb_JXRI01006025.1__Saccharina_japonica_cultivar_Ja_scaffold6797,_whole_genome_shotgun_sequence	6	7	0	100
gi_811876255_gb_JXRI01006368.1__Saccharina_japonica_cultivar_Ja_scaffold7373,_whole_genome_shotgun_sequence	0	6
gi_811897091_gb_JXRI01001487.1__Saccharina_japonica_cultivar_Ja_scaffold1490,_whole_genome_shotgun_sequence	138	219	5	94
gi_811891275_gb_JXRI01003147.1__Saccharina_japonica_cultivar_Ja_scaffold3270,_whole_genome_shotgun_sequence	16	42	0	93
gi_811902083_gb_JXRI01000649.1__Saccharina_japonica_cultivar_Ja_scaffold650,_whole_genome_shotgun_sequence	273	491	2	96
gi_811901810_gb_JXRI01000921.1__Saccharina_japonica_cultivar_Ja_scaffold922,_whole_genome_shotgun_sequence	153	369	2	96
gi_811891423_gb_JXRI01002999.1__Saccharina_japonica_cultivar_Ja_scaffold3094,_whole_genome_shotgun_sequence	8	49	0	100
gi_811875285_gb_JXRI01006621.1__Saccharina_japonica_cultivar_Ja_scaffold7732,_whole_genome_shotgun_sequence	2	5	0	100
gi_811891974_gb_JXRI01002448.1__Saccharina_japonica_cultivar_Ja_scaffold2488,_whole_genome_shotgun_sequence	36	88	5	94
gi_811891657_gb_JXRI01002765.1__Saccharina_japonica_cultivar_Ja_scaffold2831,_whole_genome_shotgun_sequence	26	63	0	100
gi_811878812_gb_JXRI01006210.1__Saccharina_japonica_cultivar_Ja_scaffold7080,_whole_genome_shotgun_sequence	3	7	0	100
gi_811885958_gb_JXRI01004298.1__Saccharina_japonica_cultivar_Ja_scaffold4617,_whole_genome_shotgun_sequence	10	20	90	10
gi_811894462_gb_JXRI01002222.1__Saccharina_japonica_cultivar_Ja_scaffold2248,_whole_genome_shotgun_sequence	37	112	5	94
gi_811891678_gb_JXRI01002744.1__Saccharina_japonica_cultivar_Ja_scaffold2809,_whole_genome_shotgun_sequence	33	65	93	3
gi_811885833_gb_JXRI01004423.1__Saccharina_japonica_cultivar_Ja_scaffold4767,_whole_genome_shotgun_sequence	4	19	75	25
gi_811895942_gb_JXRI01002141.1__Saccharina_japonica_cultivar_Ja_scaffold2162,_whole_genome_shotgun_sequence	48	121	2	97
gi_811891874_gb_JXRI01002548.1__Saccharina_japonica_cultivar_Ja_scaffold2596,_whole_genome_shotgun_sequence	24	79	4	95
gi_811891892_gb_JXRI01002530.1__Saccharina_japonica_cultivar_Ja_scaffold2578,_whole_genome_shotgun_sequence	13	81	0	100
gi_811886090_gb_JXRI01004166.1__Saccharina_japonica_cultivar_Ja_scaffold4467,_whole_genome_shotgun_sequence	4	22	100	0
gi_811880484_gb_JXRI01005624.1__Saccharina_japonica_cultivar_Ja_scaffold6264,_whole_genome_shotgun_sequence	3	9	0	100
gi_811880583_gb_JXRI01005525.1__Saccharina_japonica_cultivar_Ja_scaffold6139,_whole_genome_shotgun_sequence	3	10	33	66
gi_811875925_gb_JXRI01006398.1__Saccharina_japonica_cultivar_Ja_scaffold7428,_whole_genome_shotgun_sequence	0	6
gi_811885130_gb_JXRI01004642.1__Saccharina_japonica_cultivar_Ja_scaffold5034,_whole_genome_shotgun_sequence	2	17	50	50
gi_811891568_gb_JXRI01002854.1__Saccharina_japonica_cultivar_Ja_scaffold2927,_whole_genome_shotgun_sequence	14	58	0	100
gi_811891064_gb_JXRI01003357.1__Saccharina_japonica_cultivar_Ja_scaffold3523,_whole_genome_shotgun_sequence	12	36	0	100
gi_811885997_gb_JXRI01004259.1__Saccharina_japonica_cultivar_Ja_scaffold4570,_whole_genome_shotgun_sequence	5	21	0	100
gi_811880058_gb_JXRI01006049.1__Saccharina_japonica_cultivar_Ja_scaffold6836,_whole_genome_shotgun_sequence	4	7	0	100
gi_811886072_gb_JXRI01004184.1__Saccharina_japonica_cultivar_Ja_scaffold4489,_whole_genome_shotgun_sequence	16	22	0	100
gi_811880154_gb_JXRI01005953.1__Saccharina_japonica_cultivar_Ja_scaffold6686,_whole_genome_shotgun_sequence	3	8	100	0
gi_811874929_gb_JXRI01006977.1__Saccharina_japonica_cultivar_Ja_scaffold8117,_whole_genome_shotgun_sequence	2	5	0	100
gi_811901787_gb_JXRI01000944.1__Saccharina_japonica_cultivar_Ja_scaffold945,_whole_genome_shotgun_sequence	97	361	2	96
gi_811881035_gb_JXRI01005073.1__Saccharina_japonica_cultivar_Ja_scaffold5583,_whole_genome_shotgun_sequence	5	13	0	100
gi_811891430_gb_JXRI01002992.1__Saccharina_japonica_cultivar_Ja_scaffold3087,_whole_genome_shotgun_sequence	23	49	0	100
gi_811885797_gb_JXRI01004458.1__Saccharina_japonica_cultivar_Ja_scaffold4810,_whole_genome_shotgun_sequence	5	19	0	100
gi_811880077_gb_JXRI01006030.1__Saccharina_japonica_cultivar_Ja_scaffold6803,_whole_genome_shotgun_sequence	3	7	100	0
gi_811901806_gb_JXRI01000925.1__Saccharina_japonica_cultivar_Ja_scaffold926,_whole_genome_shotgun_sequence	178	367	3	95
gi_811883014_gb_JXRI01004775.1__Saccharina_japonica_cultivar_Ja_scaffold5196,_whole_genome_shotgun_sequence	3	15	100	0
gi_811893838_gb_JXRI01002258.1__Saccharina_japonica_cultivar_Ja_scaffold2284,_whole_genome_shotgun_sequence	37	108	0	100
gi_811902420_gb_JXRI01000312.1__Saccharina_japonica_cultivar_Ja_scaffold313,_whole_genome_shotgun_sequence	470	746	2	96
gi_811880816_gb_JXRI01005292.1__Saccharina_japonica_cultivar_Ja_scaffold5856,_whole_genome_shotgun_sequence	7	11	100	0
gi_811902592_gb_JXRI01000140.1__Saccharina_japonica_cultivar_Ja_scaffold140,_whole_genome_shotgun_sequence	549	1044	2	96
gi_811884916_gb_JXRI01004662.1__Saccharina_japonica_cultivar_Ja_scaffold5058,_whole_genome_shotgun_sequence	5	17	100	0
gi_811885681_gb_JXRI01004574.1__Saccharina_japonica_cultivar_Ja_scaffold4953,_whole_genome_shotgun_sequence	7	18	0	100
gi_811891264_gb_JXRI01003158.1__Saccharina_japonica_cultivar_Ja_scaffold3283,_whole_genome_shotgun_sequence	37	42	97	2
gi_811902453_gb_JXRI01000279.1__Saccharina_japonica_cultivar_Ja_scaffold280,_whole_genome_shotgun_sequence	428	786	1	97
gi_811902206_gb_JXRI01000526.1__Saccharina_japonica_cultivar_Ja_scaffold527,_whole_genome_shotgun_sequence	244	569	3	96
gi_811902127_gb_JXRI01000605.1__Saccharina_japonica_cultivar_Ja_scaffold606,_whole_genome_shotgun_sequence	214	513	3	94
gi_811899698_gb_JXRI01001041.1__Saccharina_japonica_cultivar_Ja_scaffold1042,_whole_genome_shotgun_sequence	149	332	3	95
gi_811875415_gb_JXRI01006491.1__Saccharina_japonica_cultivar_Ja_scaffold7585,_whole_genome_shotgun_sequence	3	6	0	100
gi_811880201_gb_JXRI01005906.1__Saccharina_japonica_cultivar_Ja_scaffold6627,_whole_genome_shotgun_sequence	5	8	0	100
gi_811875228_gb_JXRI01006678.1__Saccharina_japonica_cultivar_Ja_scaffold7795,_whole_genome_shotgun_sequence	1	5	100	0
gi_811875430_gb_JXRI01006476.1__Saccharina_japonica_cultivar_Ja_scaffold7565,_whole_genome_shotgun_sequence	3	6	0	100
gi_811875243_gb_JXRI01006663.1__Saccharina_japonica_cultivar_Ja_scaffold7779,_whole_genome_shotgun_sequence	0	5
gi_811894040_gb_JXRI01002241.1__Saccharina_japonica_cultivar_Ja_scaffold2267,_whole_genome_shotgun_sequence	17	109	0	100
gi_811891099_gb_JXRI01003322.1__Saccharina_japonica_cultivar_Ja_scaffold3482,_whole_genome_shotgun_sequence	10	37	10	90
gi_811875233_gb_JXRI01006673.1__Saccharina_japonica_cultivar_Ja_scaffold7790,_whole_genome_shotgun_sequence	0	5
gi_811891088_gb_JXRI01003333.1__Saccharina_japonica_cultivar_Ja_scaffold3495,_whole_genome_shotgun_sequence	7	37	0	100
gi_811883189_gb_JXRI01004769.1__Saccharina_japonica_cultivar_Ja_scaffold5190,_whole_genome_shotgun_sequence	3	16	0	100
gi_811875302_gb_JXRI01006604.1__Saccharina_japonica_cultivar_Ja_scaffold7715,_whole_genome_shotgun_sequence	3	5	0	66
gi_811875261_gb_JXRI01006645.1__Saccharina_japonica_cultivar_Ja_scaffold7757,_whole_genome_shotgun_sequence	5	5	0	100
gi_811880379_gb_JXRI01005729.1__Saccharina_japonica_cultivar_Ja_scaffold6398,_whole_genome_shotgun_sequence	2	9	100	0
gi_811902437_gb_JXRI01000295.1__Saccharina_japonica_cultivar_Ja_scaffold296,_whole_genome_shotgun_sequence	386	767	3	96
gi_811897332_gb_JXRI01001246.1__Saccharina_japonica_cultivar_Ja_scaffold1247,_whole_genome_shotgun_sequence	121	273	0	98
gi_811875374_gb_JXRI01006532.1__Saccharina_japonica_cultivar_Ja_scaffold7635,_whole_genome_shotgun_sequence	2	6	0	100
gi_811891540_gb_JXRI01002882.1__Saccharina_japonica_cultivar_Ja_scaffold2960,_whole_genome_shotgun_sequence	19	56	5	94
gi_811891881_gb_JXRI01002541.1__Saccharina_japonica_cultivar_Ja_scaffold2589,_whole_genome_shotgun_sequence	31	80	6	93
gi_811877728_gb_JXRI01006270.1__Saccharina_japonica_cultivar_Ja_scaffold7173,_whole_genome_shotgun_sequence	3	7	0	100
gi_811881134_gb_JXRI01004974.1__Saccharina_japonica_cultivar_Ja_scaffold5453,_whole_genome_shotgun_sequence	1	13	0	100
gi_811891042_gb_JXRI01003379.1__Saccharina_japonica_cultivar_Ja_scaffold3547,_whole_genome_shotgun_sequence	10	35	0	100
gi_811880902_gb_JXRI01005206.1__Saccharina_japonica_cultivar_Ja_scaffold5749,_whole_genome_shotgun_sequence	2	12	0	100
gi_811895752_gb_JXRI01002149.1__Saccharina_japonica_cultivar_Ja_scaffold2171,_whole_genome_shotgun_sequence	42	120	0	100
gi_811896604_gb_JXRI01001973.1__Saccharina_japonica_cultivar_Ja_scaffold1990,_whole_genome_shotgun_sequence	63	143	6	92
gi_811891170_gb_JXRI01003251.1__Saccharina_japonica_cultivar_Ja_scaffold3398,_whole_genome_shotgun_sequence	21	39	0	100
gi_811885631_gb_JXRI01004624.1__Saccharina_japonica_cultivar_Ja_scaffold5012,_whole_genome_shotgun_sequence	0	17
gi_811879957_gb_JXRI01006150.1__Saccharina_japonica_cultivar_Ja_scaffold6996,_whole_genome_shotgun_sequence	6	7	0	100
gi_811896522_gb_JXRI01002055.1__Saccharina_japonica_cultivar_Ja_scaffold2073,_whole_genome_shotgun_sequence	41	132	4	95
gi_811881091_gb_JXRI01005017.1__Saccharina_japonica_cultivar_Ja_scaffold5510,_whole_genome_shotgun_sequence	3	13	0	100
gi_811896511_gb_JXRI01002066.1__Saccharina_japonica_cultivar_Ja_scaffold2084,_whole_genome_shotgun_sequence	53	131	5	92
gi_811881080_gb_JXRI01005028.1__Saccharina_japonica_cultivar_Ja_scaffold5521,_whole_genome_shotgun_sequence	8	13	0	100
gi_811888149_gb_JXRI01003740.1__Saccharina_japonica_cultivar_Ja_scaffold3973,_whole_genome_shotgun_sequence	23	28	100	0
gi_811880753_gb_JXRI01005355.1__Saccharina_japonica_cultivar_Ja_scaffold5933,_whole_genome_shotgun_sequence	3	11	0	100
gi_811875024_gb_JXRI01006882.1__Saccharina_japonica_cultivar_Ja_scaffold8016,_whole_genome_shotgun_sequence	1	5	0	100
gi_811899593_gb_JXRI01001046.1__Saccharina_japonica_cultivar_Ja_scaffold1047,_whole_genome_shotgun_sequence	91	331	4	95
gi_811890004_gb_JXRI01003623.1__Saccharina_japonica_cultivar_Ja_scaffold3845,_whole_genome_shotgun_sequence	17	30	11	88
gi_811880598_gb_JXRI01005510.1__Saccharina_japonica_cultivar_Ja_scaffold6117,_whole_genome_shotgun_sequence	3	10	100	0
gi_811893137_gb_JXRI01002304.1__Saccharina_japonica_cultivar_Ja_scaffold2337,_whole_genome_shotgun_sequence	50	102	2	98
gi_811890571_gb_JXRI01003601.1__Saccharina_japonica_cultivar_Ja_scaffold3817,_whole_genome_shotgun_sequence	10	30	0	100
gi_811877078_gb_JXRI01006307.1__Saccharina_japonica_cultivar_Ja_scaffold7253,_whole_genome_shotgun_sequence	2	6	0	100
gi_811880547_gb_JXRI01005561.1__Saccharina_japonica_cultivar_Ja_scaffold6189,_whole_genome_shotgun_sequence	3	10	0	100
gi_811886473_gb_JXRI01003894.1__Saccharina_japonica_cultivar_Ja_scaffold4154,_whole_genome_shotgun_sequence	12	25	8	91
gi_811896932_gb_JXRI01001646.1__Saccharina_japonica_cultivar_Ja_scaffold1651,_whole_genome_shotgun_sequence	72	189	2	97
gi_811889999_gb_JXRI01003628.1__Saccharina_japonica_cultivar_Ja_scaffold3850,_whole_genome_shotgun_sequence	16	30	81	18
gi_811880898_gb_JXRI01005210.1__Saccharina_japonica_cultivar_Ja_scaffold5754,_whole_genome_shotgun_sequence	1	12	100	0
gi_811876483_gb_JXRI01006347.1__Saccharina_japonica_cultivar_Ja_scaffold7336,_whole_genome_shotgun_sequence	0	6
gi_811874934_gb_JXRI01006972.1__Saccharina_japonica_cultivar_Ja_scaffold8112,_whole_genome_shotgun_sequence	4	5	0	100
gi_811891495_gb_JXRI01002927.1__Saccharina_japonica_cultivar_Ja_scaffold3013,_whole_genome_shotgun_sequence	19	54	0	100
gi_811880182_gb_JXRI01005925.1__Saccharina_japonica_cultivar_Ja_scaffold6654,_whole_genome_shotgun_sequence	4	8	0	100
gi_811880124_gb_JXRI01005983.1__Saccharina_japonica_cultivar_Ja_scaffold6731,_whole_genome_shotgun_sequence	1	8	100	0
gi_811896581_gb_JXRI01001996.1__Saccharina_japonica_cultivar_Ja_scaffold2013,_whole_genome_shotgun_sequence	55	140	0	100
gi_811891576_gb_JXRI01002846.1__Saccharina_japonica_cultivar_Ja_scaffold2918,_whole_genome_shotgun_sequence	22	59	4	90
gi_811892060_gb_JXRI01002413.1__Saccharina_japonica_cultivar_Ja_scaffold2450,_whole_genome_shotgun_sequence	39	91	5	94
gi_811900223_gb_JXRI01001013.1__Saccharina_japonica_cultivar_Ja_scaffold1014,_whole_genome_shotgun_sequence	181	341	1	98
gi_811893206_gb_JXRI01002296.1__Saccharina_japonica_cultivar_Ja_scaffold2329,_whole_genome_shotgun_sequence	51	103	0	100
gi_811893204_gb_JXRI01002298.1__Saccharina_japonica_cultivar_Ja_scaffold2331,_whole_genome_shotgun_sequence	33	103	0	100
gi_811902204_gb_JXRI01000528.1__Saccharina_japonica_cultivar_Ja_scaffold529,_whole_genome_shotgun_sequence	280	566	5	93
gi_811897189_gb_JXRI01001389.1__Saccharina_japonica_cultivar_Ja_scaffold1390,_whole_genome_shotgun_sequence	65	239	1	98
gi_811875174_gb_JXRI01006732.1__Saccharina_japonica_cultivar_Ja_scaffold7853,_whole_genome_shotgun_sequence	4	5	0	100
gi_811899939_gb_JXRI01001028.1__Saccharina_japonica_cultivar_Ja_scaffold1029,_whole_genome_shotgun_sequence	189	336	1	98
gi_811891885_gb_JXRI01002537.1__Saccharina_japonica_cultivar_Ja_scaffold2585,_whole_genome_shotgun_sequence	40	80	0	100
gi_811880454_gb_JXRI01005654.1__Saccharina_japonica_cultivar_Ja_scaffold6302,_whole_genome_shotgun_sequence	2	9	0	100
gi_811899379_gb_JXRI01001063.1__Saccharina_japonica_cultivar_Ja_scaffold1064,_whole_genome_shotgun_sequence	164	325	1	98
gi_811874958_gb_JXRI01006948.1__Saccharina_japonica_cultivar_Ja_scaffold8086,_whole_genome_shotgun_sequence	0	5
gi_811875352_gb_JXRI01006554.1__Saccharina_japonica_cultivar_Ja_scaffold7660,_whole_genome_shotgun_sequence	5	6	0	100
gi_811879702_gb_JXRI01006166.1__Saccharina_japonica_cultivar_Ja_scaffold7013,_whole_genome_shotgun_sequence	3	7	33	66
gi_811880932_gb_JXRI01005176.1__Saccharina_japonica_cultivar_Ja_scaffold5713,_whole_genome_shotgun_sequence	0	12
gi_811898708_gb_JXRI01001102.1__Saccharina_japonica_cultivar_Ja_scaffold1103,_whole_genome_shotgun_sequence	178	310	2	97
gi_811880900_gb_JXRI01005208.1__Saccharina_japonica_cultivar_Ja_scaffold5751,_whole_genome_shotgun_sequence	2	12	100	0
gi_811896472_gb_JXRI01002105.1__Saccharina_japonica_cultivar_Ja_scaffold2124,_whole_genome_shotgun_sequence	59	125	1	96
gi_811881087_gb_JXRI01005021.1__Saccharina_japonica_cultivar_Ja_scaffold5514,_whole_genome_shotgun_sequence	3	13	0	100
gi_811902704_gb_JXRI01000028.1__Saccharina_japonica_cultivar_Ja_scaffold28,_whole_genome_shotgun_sequence	786	1619	3	96
gi_811897158_gb_JXRI01001420.1__Saccharina_japonica_cultivar_Ja_scaffold1423,_whole_genome_shotgun_sequence	97	232	1	98
gi_811874980_gb_JXRI01006926.1__Saccharina_japonica_cultivar_Ja_scaffold8062,_whole_genome_shotgun_sequence	4	5	0	100
gi_811897343_gb_JXRI01001235.1__Saccharina_japonica_cultivar_Ja_scaffold1236,_whole_genome_shotgun_sequence	116	277	0	99
gi_811897267_gb_JXRI01001311.1__Saccharina_japonica_cultivar_Ja_scaffold1312,_whole_genome_shotgun_sequence	74	255	5	93
gi_811896696_gb_JXRI01001881.1__Saccharina_japonica_cultivar_Ja_scaffold1893,_whole_genome_shotgun_sequence	47	155	4	95
gi_811887014_gb_JXRI01003830.1__Saccharina_japonica_cultivar_Ja_scaffold4079,_whole_genome_shotgun_sequence	15	26	0	100
gi_811881048_gb_JXRI01005060.1__Saccharina_japonica_cultivar_Ja_scaffold5568,_whole_genome_shotgun_sequence	5	13	80	20
gi_811874997_gb_JXRI01006909.1__Saccharina_japonica_cultivar_Ja_scaffold8043,_whole_genome_shotgun_sequence	1	5	0	100
gi_811880197_gb_JXRI01005910.1__Saccharina_japonica_cultivar_Ja_scaffold6632,_whole_genome_shotgun_sequence	4	8	0	100
gi_811896934_gb_JXRI01001644.1__Saccharina_japonica_cultivar_Ja_scaffold1649,_whole_genome_shotgun_sequence	95	190	3	96
gi_811899815_gb_JXRI01001035.1__Saccharina_japonica_cultivar_Ja_scaffold1036,_whole_genome_shotgun_sequence	130	334	0	97
gi_811874969_gb_JXRI01006937.1__Saccharina_japonica_cultivar_Ja_scaffold8075,_whole_genome_shotgun_sequence	3	5	100	0
gi_811902144_gb_JXRI01000588.1__Saccharina_japonica_cultivar_Ja_scaffold589,_whole_genome_shotgun_sequence	395	684	1	98
gi_811896838_gb_JXRI01001740.1__Saccharina_japonica_cultivar_Ja_scaffold1748,_whole_genome_shotgun_sequence	53	175	1	98
gi_811881112_gb_JXRI01004996.1__Saccharina_japonica_cultivar_Ja_scaffold5480,_whole_genome_shotgun_sequence	5	13	100	0
gi_811891850_gb_JXRI01002572.1__Saccharina_japonica_cultivar_Ja_scaffold2622,_whole_genome_shotgun_sequence	37	77	2	97
gi_811875250_gb_JXRI01006656.1__Saccharina_japonica_cultivar_Ja_scaffold7771,_whole_genome_shotgun_sequence	2	5	100	0
gi_811891611_gb_JXRI01002811.1__Saccharina_japonica_cultivar_Ja_scaffold2879,_whole_genome_shotgun_sequence	20	61	0	100
gi_811893521_gb_JXRI01002278.1__Saccharina_japonica_cultivar_Ja_scaffold2310,_whole_genome_shotgun_sequence	43	105	4	95
gi_811880115_gb_JXRI01005992.1__Saccharina_japonica_cultivar_Ja_scaffold6743,_whole_genome_shotgun_sequence	1	8	0	100
gi_811886079_gb_JXRI01004177.1__Saccharina_japonica_cultivar_Ja_scaffold4481,_whole_genome_shotgun_sequence	3	22	0	100
gi_811902418_gb_JXRI01000314.1__Saccharina_japonica_cultivar_Ja_scaffold315,_whole_genome_shotgun_sequence	365	744	2	97
gi_811891484_gb_JXRI01002938.1__Saccharina_japonica_cultivar_Ja_scaffold3024,_whole_genome_shotgun_sequence	24	53	0	100
gi_811888353_gb_JXRI01003726.1__Saccharina_japonica_cultivar_Ja_scaffold3957,_whole_genome_shotgun_sequence	18	28	0	100
gi_811880708_gb_JXRI01005400.1__Saccharina_japonica_cultivar_Ja_scaffold5990,_whole_genome_shotgun_sequence	4	11	0	100
gi_811886265_gb_JXRI01003991.1__Saccharina_japonica_cultivar_Ja_scaffold4268,_whole_genome_shotgun_sequence	6	24	0	100
gi_811896724_gb_JXRI01001853.1__Saccharina_japonica_cultivar_Ja_scaffold1865,_whole_genome_shotgun_sequence	113	158	0	99
gi_811885659_gb_JXRI01004596.1__Saccharina_japonica_cultivar_Ja_scaffold4977,_whole_genome_shotgun_sequence	4	17	75	25
gi_811891859_gb_JXRI01002563.1__Saccharina_japonica_cultivar_Ja_scaffold2612,_whole_genome_shotgun_sequence	12	78	0	91
gi_811875150_gb_JXRI01006756.1__Saccharina_japonica_cultivar_Ja_scaffold7878,_whole_genome_shotgun_sequence	5	5	0	100
gi_811875354_gb_JXRI01006552.1__Saccharina_japonica_cultivar_Ja_scaffold7658,_whole_genome_shotgun_sequence	2	6	0	100
gi_811880941_gb_JXRI01005167.1__Saccharina_japonica_cultivar_Ja_scaffold5701,_whole_genome_shotgun_sequence	3	12	0	100
gi_811891183_gb_JXRI01003238.1__Saccharina_japonica_cultivar_Ja_scaffold3382,_whole_genome_shotgun_sequence	17	39	0	100
gi_811884102_gb_JXRI01004711.1__Saccharina_japonica_cultivar_Ja_scaffold5116,_whole_genome_shotgun_sequence	9	16	0	100
gi_811880965_gb_JXRI01005143.1__Saccharina_japonica_cultivar_Ja_scaffold5673,_whole_genome_shotgun_sequence	8	12	100	0
gi_811891389_gb_JXRI01003033.1__Saccharina_japonica_cultivar_Ja_scaffold3134,_whole_genome_shotgun_sequence	2	47	100	0
gi_811891341_gb_JXRI01003081.1__Saccharina_japonica_cultivar_Ja_scaffold3189,_whole_genome_shotgun_sequence	12	45	8	91
gi_811891748_gb_JXRI01002674.1__Saccharina_japonica_cultivar_Ja_scaffold2733,_whole_genome_shotgun_sequence	14	69	92	7
gi_811891352_gb_JXRI01003070.1__Saccharina_japonica_cultivar_Ja_scaffold3176,_whole_genome_shotgun_sequence	2	46	50	50
gi_811885698_gb_JXRI01004557.1__Saccharina_japonica_cultivar_Ja_scaffold4934,_whole_genome_shotgun_sequence	14	18	92	7
gi_811901977_gb_JXRI01000755.1__Saccharina_japonica_cultivar_Ja_scaffold756,_whole_genome_shotgun_sequence	188	438	4	95
gi_811901945_gb_JXRI01000786.1__Saccharina_japonica_cultivar_Ja_scaffold787,_whole_genome_shotgun_sequence	232	420	3	96
gi_811890993_gb_JXRI01003428.1__Saccharina_japonica_cultivar_Ja_scaffold3607,_whole_genome_shotgun_sequence	26	34	88	7
gi_811880297_gb_JXRI01005811.1__Saccharina_japonica_cultivar_Ja_scaffold6499,_whole_genome_shotgun_sequence	0	8
gi_811897147_gb_JXRI01001431.1__Saccharina_japonica_cultivar_Ja_scaffold1434,_whole_genome_shotgun_sequence	107	231	5	92
gi_811891094_gb_JXRI01003327.1__Saccharina_japonica_cultivar_Ja_scaffold3487,_whole_genome_shotgun_sequence	11	37	9	90
gi_811880242_gb_JXRI01005865.1__Saccharina_japonica_cultivar_Ja_scaffold6575,_whole_genome_shotgun_sequence	4	8	100	0
gi_811897256_gb_JXRI01001322.1__Saccharina_japonica_cultivar_Ja_scaffold1323,_whole_genome_shotgun_sequence	73	253	1	98
gi_811875185_gb_JXRI01006721.1__Saccharina_japonica_cultivar_Ja_scaffold7842,_whole_genome_shotgun_sequence	5	5	100	0
gi_811891646_gb_JXRI01002776.1__Saccharina_japonica_cultivar_Ja_scaffold2842,_whole_genome_shotgun_sequence	31	63	93	0
gi_811901866_gb_JXRI01000865.1__Saccharina_japonica_cultivar_Ja_scaffold866,_whole_genome_shotgun_sequence	199	392	1	98
gi_811880171_gb_JXRI01005936.1__Saccharina_japonica_cultivar_Ja_scaffold6665,_whole_genome_shotgun_sequence	0	8
gi_811891328_gb_JXRI01003094.1__Saccharina_japonica_cultivar_Ja_scaffold3206,_whole_genome_shotgun_sequence	16	45	6	93
gi_811880721_gb_JXRI01005387.1__Saccharina_japonica_cultivar_Ja_scaffold5974,_whole_genome_shotgun_sequence	1	11	0	100
gi_811902221_gb_JXRI01000511.1__Saccharina_japonica_cultivar_Ja_scaffold512,_whole_genome_shotgun_sequence	257	577	1	98
gi_811896801_gb_JXRI01001777.1__Saccharina_japonica_cultivar_Ja_scaffold1786,_whole_genome_shotgun_sequence	48	169	4	95
gi_811891109_gb_JXRI01003312.1__Saccharina_japonica_cultivar_Ja_scaffold3470,_whole_genome_shotgun_sequence	6	37	0	100
gi_811875148_gb_JXRI01006758.1__Saccharina_japonica_cultivar_Ja_scaffold7880,_whole_genome_shotgun_sequence	0	5
gi_811902393_gb_JXRI01000339.1__Saccharina_japonica_cultivar_Ja_scaffold340,_whole_genome_shotgun_sequence	176	722	1	98
gi_811885982_gb_JXRI01004274.1__Saccharina_japonica_cultivar_Ja_scaffold4587,_whole_genome_shotgun_sequence	14	21	0	100
gi_811891613_gb_JXRI01002809.1__Saccharina_japonica_cultivar_Ja_scaffold2876,_whole_genome_shotgun_sequence	21	61	95	4
gi_811882788_gb_JXRI01004786.1__Saccharina_japonica_cultivar_Ja_scaffold5211,_whole_genome_shotgun_sequence	10	15	10	90
gi_811880493_gb_JXRI01005615.1__Saccharina_japonica_cultivar_Ja_scaffold6252,_whole_genome_shotgun_sequence	6	9	0	100
gi_811896871_gb_JXRI01001707.1__Saccharina_japonica_cultivar_Ja_scaffold1715,_whole_genome_shotgun_sequence	65	180	3	95
gi_811902279_gb_JXRI01000453.1__Saccharina_japonica_cultivar_Ja_scaffold454,_whole_genome_shotgun_sequence	338	616	1	97
gi_811886183_gb_JXRI01004073.1__Saccharina_japonica_cultivar_Ja_scaffold4360,_whole_genome_shotgun_sequence	8	23	0	100
gi_811891913_gb_JXRI01002509.1__Saccharina_japonica_cultivar_Ja_scaffold2557,_whole_genome_shotgun_sequence	24	82	0	100
gi_811891759_gb_JXRI01002663.1__Saccharina_japonica_cultivar_Ja_scaffold2722,_whole_genome_shotgun_sequence	27	70	0	100
gi_811891378_gb_JXRI01003044.1__Saccharina_japonica_cultivar_Ja_scaffold3145,_whole_genome_shotgun_sequence	27	55	0	100
gi_811875406_gb_JXRI01006500.1__Saccharina_japonica_cultivar_Ja_scaffold7594,_whole_genome_shotgun_sequence	5	6	20	80
gi_811902703_gb_JXRI01000029.1__Saccharina_japonica_cultivar_Ja_scaffold29,_whole_genome_shotgun_sequence	678	1577	2	96
gi_811898189_gb_JXRI01001133.1__Saccharina_japonica_cultivar_Ja_scaffold1134,_whole_genome_shotgun_sequence	98	303	0	100
gi_811896860_gb_JXRI01001718.1__Saccharina_japonica_cultivar_Ja_scaffold1726,_whole_genome_shotgun_sequence	108	179	3	96
gi_811885704_gb_JXRI01004551.1__Saccharina_japonica_cultivar_Ja_scaffold4926,_whole_genome_shotgun_sequence	9	18	0	100
gi_811885848_gb_JXRI01004408.1__Saccharina_japonica_cultivar_Ja_scaffold4750,_whole_genome_shotgun_sequence	1	19	0	100
gi_811884741_gb_JXRI01004669.1__Saccharina_japonica_cultivar_Ja_scaffold5066,_whole_genome_shotgun_sequence	8	17	75	25
gi_811880357_gb_JXRI01005751.1__Saccharina_japonica_cultivar_Ja_scaffold6425,_whole_genome_shotgun_sequence	0	9
gi_811896568_gb_JXRI01002009.1__Saccharina_japonica_cultivar_Ja_scaffold2027,_whole_genome_shotgun_sequence	81	138	1	97
gi_811902305_gb_JXRI01000427.1__Saccharina_japonica_cultivar_Ja_scaffold428,_whole_genome_shotgun_sequence	233	644	2	96
gi_811902226_gb_JXRI01000506.1__Saccharina_japonica_cultivar_Ja_scaffold507,_whole_genome_shotgun_sequence	328	579	3	95
gi_811891680_gb_JXRI01002742.1__Saccharina_japonica_cultivar_Ja_scaffold2807,_whole_genome_shotgun_sequence	39	65	2	97
gi_811875886_gb_JXRI01006400.1__Saccharina_japonica_cultivar_Ja_scaffold7432,_whole_genome_shotgun_sequence	6	6	0	100
gi_811875269_gb_JXRI01006637.1__Saccharina_japonica_cultivar_Ja_scaffold7748,_whole_genome_shotgun_sequence	3	5	33	66
gi_811891164_gb_JXRI01003257.1__Saccharina_japonica_cultivar_Ja_scaffold3405,_whole_genome_shotgun_sequence	16	39	6	93
gi_811881124_gb_JXRI01004984.1__Saccharina_japonica_cultivar_Ja_scaffold5468,_whole_genome_shotgun_sequence	6	13	100	0
gi_811880562_gb_JXRI01005546.1__Saccharina_japonica_cultivar_Ja_scaffold6170,_whole_genome_shotgun_sequence	4	10	100	0
gi_811895754_gb_JXRI01002147.1__Saccharina_japonica_cultivar_Ja_scaffold2169,_whole_genome_shotgun_sequence	32	120	3	96
gi_811900967_gb_JXRI01000979.1__Saccharina_japonica_cultivar_Ja_scaffold980,_whole_genome_shotgun_sequence	114	353	2	97
gi_811891047_gb_JXRI01003374.1__Saccharina_japonica_cultivar_Ja_scaffold3542,_whole_genome_shotgun_sequence	10	35	0	100
gi_811875529_gb_JXRI01006439.1__Saccharina_japonica_cultivar_Ja_scaffold7512,_whole_genome_shotgun_sequence	5	6	0	100
gi_811891687_gb_JXRI01002735.1__Saccharina_japonica_cultivar_Ja_scaffold2800,_whole_genome_shotgun_sequence	41	65	0	100
gi_811891467_gb_JXRI01002955.1__Saccharina_japonica_cultivar_Ja_scaffold3043,_whole_genome_shotgun_sequence	25	52	4	96
gi_811896911_gb_JXRI01001667.1__Saccharina_japonica_cultivar_Ja_scaffold1672,_whole_genome_shotgun_sequence	92	186	7	91
gi_811875220_gb_JXRI01006686.1__Saccharina_japonica_cultivar_Ja_scaffold7804,_whole_genome_shotgun_sequence	1	5	0	100
gi_811902342_gb_JXRI01000390.1__Saccharina_japonica_cultivar_Ja_scaffold391,_whole_genome_shotgun_sequence	230	672	2	97
gi_811881095_gb_JXRI01005013.1__Saccharina_japonica_cultivar_Ja_scaffold5506,_whole_genome_shotgun_sequence	8	13	100	0
gi_811880745_gb_JXRI01005363.1__Saccharina_japonica_cultivar_Ja_scaffold5941,_whole_genome_shotgun_sequence	1	11	100	0
gi_811882929_gb_JXRI01004778.1__Saccharina_japonica_cultivar_Ja_scaffold5201,_whole_genome_shotgun_sequence	3	15	100	0
gi_811891295_gb_JXRI01003127.1__Saccharina_japonica_cultivar_Ja_scaffold3244,_whole_genome_shotgun_sequence	14	43	7	92
gi_811896543_gb_JXRI01002034.1__Saccharina_japonica_cultivar_Ja_scaffold2052,_whole_genome_shotgun_sequence	46	134	8	91
gi_811880015_gb_JXRI01006092.1__Saccharina_japonica_cultivar_Ja_scaffold6897,_whole_genome_shotgun_sequence	2	7	0	100
gi_811881347_gb_JXRI01004917.1__Saccharina_japonica_cultivar_Ja_scaffold5384,_whole_genome_shotgun_sequence	2	14	100	0
gi_811886895_gb_JXRI01003843.1__Saccharina_japonica_cultivar_Ja_scaffold4094,_whole_genome_shotgun_sequence	8	26	100	0
gi_811877576_gb_JXRI01006275.1__Saccharina_japonica_cultivar_Ja_scaffold7179,_whole_genome_shotgun_sequence	0	7
gi_811875259_gb_JXRI01006647.1__Saccharina_japonica_cultivar_Ja_scaffold7760,_whole_genome_shotgun_sequence	3	5	0	100
gi_811891694_gb_JXRI01002728.1__Saccharina_japonica_cultivar_Ja_scaffold2793,_whole_genome_shotgun_sequence	26	66	0	100
gi_811886036_gb_JXRI01004220.1__Saccharina_japonica_cultivar_Ja_scaffold4528,_whole_genome_shotgun_sequence	15	21	6	93
gi_811896703_gb_JXRI01001874.1__Saccharina_japonica_cultivar_Ja_scaffold1886,_whole_genome_shotgun_sequence	51	156	3	94
gi_811891779_gb_JXRI01002643.1__Saccharina_japonica_cultivar_Ja_scaffold2699,_whole_genome_shotgun_sequence	41	71	0	100
gi_811891186_gb_JXRI01003235.1__Saccharina_japonica_cultivar_Ja_scaffold3376,_whole_genome_shotgun_sequence	7	40	0	100
gi_811886012_gb_JXRI01004244.1__Saccharina_japonica_cultivar_Ja_scaffold4554,_whole_genome_shotgun_sequence	13	21	0	100
gi_811883608_gb_JXRI01004742.1__Saccharina_japonica_cultivar_Ja_scaffold5156,_whole_genome_shotgun_sequence	4	16	100	0
gi_811891150_gb_JXRI01003271.1__Saccharina_japonica_cultivar_Ja_scaffold3420,_whole_genome_shotgun_sequence	15	38	0	100
gi_811902344_gb_JXRI01000388.1__Saccharina_japonica_cultivar_Ja_scaffold389,_whole_genome_shotgun_sequence	345	677	1	97
gi_811901978_gb_JXRI01000754.1__Saccharina_japonica_cultivar_Ja_scaffold755,_whole_genome_shotgun_sequence	164	438	0	99
gi_811891472_gb_JXRI01002950.1__Saccharina_japonica_cultivar_Ja_scaffold3038,_whole_genome_shotgun_sequence	17	52	23	76
gi_811880304_gb_JXRI01005804.1__Saccharina_japonica_cultivar_Ja_scaffold6489,_whole_genome_shotgun_sequence	5	8	0	100
gi_811885852_gb_JXRI01004404.1__Saccharina_japonica_cultivar_Ja_scaffold4746,_whole_genome_shotgun_sequence	6	19	100	0
gi_811885850_gb_JXRI01004406.1__Saccharina_japonica_cultivar_Ja_scaffold4748,_whole_genome_shotgun_sequence	15	19	13	86
gi_811880673_gb_JXRI01005435.1__Saccharina_japonica_cultivar_Ja_scaffold6031,_whole_genome_shotgun_sequence	3	10	66	33
gi_811892622_gb_JXRI01002344.1__Saccharina_japonica_cultivar_Ja_scaffold2377,_whole_genome_shotgun_sequence	17	99	0	100
gi_811880683_gb_JXRI01005425.1__Saccharina_japonica_cultivar_Ja_scaffold6019,_whole_genome_shotgun_sequence	0	10
gi_811880986_gb_JXRI01005122.1__Saccharina_japonica_cultivar_Ja_scaffold5644,_whole_genome_shotgun_sequence	5	12	100	0
gi_811891507_gb_JXRI01002915.1__Saccharina_japonica_cultivar_Ja_scaffold2999,_whole_genome_shotgun_sequence	20	54	0	100
gi_811891404_gb_JXRI01003018.1__Saccharina_japonica_cultivar_Ja_scaffold3118,_whole_genome_shotgun_sequence	29	48	0	100
gi_811880501_gb_JXRI01005607.1__Saccharina_japonica_cultivar_Ja_scaffold6241,_whole_genome_shotgun_sequence	3	9	0	100
gi_811902186_gb_JXRI01000546.1__Saccharina_japonica_cultivar_Ja_scaffold547,_whole_genome_shotgun_sequence	345	556	1	97
gi_811891406_gb_JXRI01003016.1__Saccharina_japonica_cultivar_Ja_scaffold3116,_whole_genome_shotgun_sequence	17	48	17	82
gi_811886070_gb_JXRI01004186.1__Saccharina_japonica_cultivar_Ja_scaffold4491,_whole_genome_shotgun_sequence	6	22	16	83
gi_811878434_gb_JXRI01006225.1__Saccharina_japonica_cultivar_Ja_scaffold7100,_whole_genome_shotgun_sequence	4	7	100	0
gi_811880442_gb_JXRI01005666.1__Saccharina_japonica_cultivar_Ja_scaffold6316,_whole_genome_shotgun_sequence	4	9	0	100
gi_811892789_gb_JXRI01002332.1__Saccharina_japonica_cultivar_Ja_scaffold2365,_whole_genome_shotgun_sequence	52	100	7	92
gi_811882030_gb_JXRI01004847.1__Saccharina_japonica_cultivar_Ja_scaffold5290,_whole_genome_shotgun_sequence	2	15	0	100
gi_811897018_gb_JXRI01001560.1__Saccharina_japonica_cultivar_Ja_scaffold1563,_whole_genome_shotgun_sequence	37	204	5	91
gi_811880100_gb_JXRI01006007.1__Saccharina_japonica_cultivar_Ja_scaffold6767,_whole_genome_shotgun_sequence	3	8	0	100
gi_811891822_gb_JXRI01002600.1__Saccharina_japonica_cultivar_Ja_scaffold2652,_whole_genome_shotgun_sequence	38	75	2	97
gi_811880759_gb_JXRI01005349.1__Saccharina_japonica_cultivar_Ja_scaffold5926,_whole_genome_shotgun_sequence	9	11	100	0
gi_811887663_gb_JXRI01003773.1__Saccharina_japonica_cultivar_Ja_scaffold4013,_whole_genome_shotgun_sequence	16	27	0	100
gi_811880577_gb_JXRI01005531.1__Saccharina_japonica_cultivar_Ja_scaffold6146,_whole_genome_shotgun_sequence	5	10	0	100
gi_811875241_gb_JXRI01006665.1__Saccharina_japonica_cultivar_Ja_scaffold7781,_whole_genome_shotgun_sequence	2	5	0	100
gi_811880356_gb_JXRI01005752.1__Saccharina_japonica_cultivar_Ja_scaffold6427,_whole_genome_shotgun_sequence	6	9	0	100
gi_811901975_gb_JXRI01000757.1__Saccharina_japonica_cultivar_Ja_scaffold758,_whole_genome_shotgun_sequence	270	436	0	98
gi_811886609_gb_JXRI01003871.1__Saccharina_japonica_cultivar_Ja_scaffold4128,_whole_genome_shotgun_sequence	7	26	71	28
gi_811895077_gb_JXRI01002179.1__Saccharina_japonica_cultivar_Ja_scaffold2203,_whole_genome_shotgun_sequence	64	117	1	98
gi_811902708_gb_JXRI01000024.1__Saccharina_japonica_cultivar_Ja_scaffold24,_whole_genome_shotgun_sequence	753	1643	3	95
gi_811902260_gb_JXRI01000472.1__Saccharina_japonica_cultivar_Ja_scaffold473,_whole_genome_shotgun_sequence	205	601	2	96
gi_811891947_gb_JXRI01002475.1__Saccharina_japonica_cultivar_Ja_scaffold2517,_whole_genome_shotgun_sequence	20	86	0	100
gi_811885745_gb_JXRI01004510.1__Saccharina_japonica_cultivar_Ja_scaffold4880,_whole_genome_shotgun_sequence	8	18	0	100
gi_811876169_gb_JXRI01006372.1__Saccharina_japonica_cultivar_Ja_scaffold7380,_whole_genome_shotgun_sequence	2	6	0	100
gi_811875053_gb_JXRI01006853.1__Saccharina_japonica_cultivar_Ja_scaffold7982,_whole_genome_shotgun_sequence	4	5	0	100
gi_811880863_gb_JXRI01005245.1__Saccharina_japonica_cultivar_Ja_scaffold5793,_whole_genome_shotgun_sequence	0	12
gi_811891196_gb_JXRI01003226.1__Saccharina_japonica_cultivar_Ja_scaffold3367,_whole_genome_shotgun_sequence	7	40	57	28
gi_811880802_gb_JXRI01005306.1__Saccharina_japonica_cultivar_Ja_scaffold5872,_whole_genome_shotgun_sequence	5	11	0	100
gi_811880695_gb_JXRI01005413.1__Saccharina_japonica_cultivar_Ja_scaffold6005,_whole_genome_shotgun_sequence	3	10	100	0
gi_811890898_gb_JXRI01003523.1__Saccharina_japonica_cultivar_Ja_scaffold3724,_whole_genome_shotgun_sequence	7	32	0	100
gi_811885773_gb_JXRI01004482.1__Saccharina_japonica_cultivar_Ja_scaffold4838,_whole_genome_shotgun_sequence	7	18	28	71
gi_811881509_gb_JXRI01004900.1__Saccharina_japonica_cultivar_Ja_scaffold5360,_whole_genome_shotgun_sequence	7	14	0	100
gi_811891412_gb_JXRI01003010.1__Saccharina_japonica_cultivar_Ja_scaffold3107,_whole_genome_shotgun_sequence	9	48	0	100
gi_811880989_gb_JXRI01005119.1__Saccharina_japonica_cultivar_Ja_scaffold5641,_whole_genome_shotgun_sequence	0	12
gi_811893941_gb_JXRI01002246.1__Saccharina_japonica_cultivar_Ja_scaffold2272,_whole_genome_shotgun_sequence	71	109	4	95
gi_811879973_gb_JXRI01006134.1__Saccharina_japonica_cultivar_Ja_scaffold6972,_whole_genome_shotgun_sequence	0	7
gi_811896541_gb_JXRI01002036.1__Saccharina_japonica_cultivar_Ja_scaffold2054,_whole_genome_shotgun_sequence	42	134	0	100
gi_811881179_gb_JXRI01004955.1__Saccharina_japonica_cultivar_Ja_scaffold5429,_whole_genome_shotgun_sequence	1	14	0	100
gi_811880858_gb_JXRI01005250.1__Saccharina_japonica_cultivar_Ja_scaffold5800,_whole_genome_shotgun_sequence	3	11	0	100
gi_811897303_gb_JXRI01001275.1__Saccharina_japonica_cultivar_Ja_scaffold1276,_whole_genome_shotgun_sequence	146	264	3	95
gi_811896949_gb_JXRI01001629.1__Saccharina_japonica_cultivar_Ja_scaffold1633,_whole_genome_shotgun_sequence	86	192	4	95
gi_811896900_gb_JXRI01001678.1__Saccharina_japonica_cultivar_Ja_scaffold1684,_whole_genome_shotgun_sequence	51	184	0	100
gi_811886731_gb_JXRI01003857.1__Saccharina_japonica_cultivar_Ja_scaffold4112,_whole_genome_shotgun_sequence	3	26	100	0
gi_811880974_gb_JXRI01005134.1__Saccharina_japonica_cultivar_Ja_scaffold5660,_whole_genome_shotgun_sequence	3	12	0	100
gi_811898515_gb_JXRI01001111.1__Saccharina_japonica_cultivar_Ja_scaffold1112,_whole_genome_shotgun_sequence	139	308	1	98
gi_811885720_gb_JXRI01004535.1__Saccharina_japonica_cultivar_Ja_scaffold4909,_whole_genome_shotgun_sequence	4	18	0	100
gi_811877578_gb_JXRI01006273.1__Saccharina_japonica_cultivar_Ja_scaffold7177,_whole_genome_shotgun_sequence	5	7	0	100
gi_811880741_gb_JXRI01005367.1__Saccharina_japonica_cultivar_Ja_scaffold5947,_whole_genome_shotgun_sequence	0	11
gi_811896705_gb_JXRI01001872.1__Saccharina_japonica_cultivar_Ja_scaffold1884,_whole_genome_shotgun_sequence	50	156	0	100
gi_811880308_gb_JXRI01005800.1__Saccharina_japonica_cultivar_Ja_scaffold6483,_whole_genome_shotgun_sequence	1	8	0	100
gi_811880869_gb_JXRI01005239.1__Saccharina_japonica_cultivar_Ja_scaffold5786,_whole_genome_shotgun_sequence	9	12	100	0
gi_811875266_gb_JXRI01006640.1__Saccharina_japonica_cultivar_Ja_scaffold7751,_whole_genome_shotgun_sequence	4	5	25	75
gi_811878624_gb_JXRI01006218.1__Saccharina_japonica_cultivar_Ja_scaffold7090,_whole_genome_shotgun_sequence	4	7	75	25
gi_811891731_gb_JXRI01002691.1__Saccharina_japonica_cultivar_Ja_scaffold2753,_whole_genome_shotgun_sequence	31	68	3	96
gi_811874961_gb_JXRI01006945.1__Saccharina_japonica_cultivar_Ja_scaffold8083,_whole_genome_shotgun_sequence	3	5	33	66
gi_811897002_gb_JXRI01001576.1__Saccharina_japonica_cultivar_Ja_scaffold1579,_whole_genome_shotgun_sequence	52	199	3	96
gi_811891936_gb_JXRI01002486.1__Saccharina_japonica_cultivar_Ja_scaffold2529,_whole_genome_shotgun_sequence	33	85	3	96
gi_811886206_gb_JXRI01004050.1__Saccharina_japonica_cultivar_Ja_scaffold4333,_whole_genome_shotgun_sequence	9	23	0	100
gi_811884736_gb_JXRI01004674.1__Saccharina_japonica_cultivar_Ja_scaffold5071,_whole_genome_shotgun_sequence	1	16	100	0
gi_811875013_gb_JXRI01006893.1__Saccharina_japonica_cultivar_Ja_scaffold8027,_whole_genome_shotgun_sequence	2	5	0	100
gi_811899381_gb_JXRI01001061.1__Saccharina_japonica_cultivar_Ja_scaffold1062,_whole_genome_shotgun_sequence	230	325	1	98
gi_811892365_gb_JXRI01002368.1__Saccharina_japonica_cultivar_Ja_scaffold2404,_whole_genome_shotgun_sequence	56	96	0	100
gi_811902265_gb_JXRI01000467.1__Saccharina_japonica_cultivar_Ja_scaffold468,_whole_genome_shotgun_sequence	304	603	4	94
gi_811901790_gb_JXRI01000941.1__Saccharina_japonica_cultivar_Ja_scaffold942,_whole_genome_shotgun_sequence	144	362	0	98
gi_811897085_gb_JXRI01001493.1__Saccharina_japonica_cultivar_Ja_scaffold1496,_whole_genome_shotgun_sequence	121	218	0	99
gi_811891752_gb_JXRI01002670.1__Saccharina_japonica_cultivar_Ja_scaffold2729,_whole_genome_shotgun_sequence	27	69	0	100
gi_811881261_gb_JXRI01004934.1__Saccharina_japonica_cultivar_Ja_scaffold5404,_whole_genome_shotgun_sequence	7	14	0	100
gi_811876966_gb_JXRI01006317.1__Saccharina_japonica_cultivar_Ja_scaffold7280,_whole_genome_shotgun_sequence	3	6	0	100
gi_811878620_gb_JXRI01006222.1__Saccharina_japonica_cultivar_Ja_scaffold7095,_whole_genome_shotgun_sequence	4	7	0	100
gi_811896727_gb_JXRI01001850.1__Saccharina_japonica_cultivar_Ja_scaffold1862,_whole_genome_shotgun_sequence	32	159	12	87
gi_811885386_gb_JXRI01004629.1__Saccharina_japonica_cultivar_Ja_scaffold5019,_whole_genome_shotgun_sequence	5	17	0	100
gi_811890880_gb_JXRI01003541.1__Saccharina_japonica_cultivar_Ja_scaffold3745,_whole_genome_shotgun_sequence	17	31	0	100
gi_811902712_gb_JXRI01000020.1__Saccharina_japonica_cultivar_Ja_scaffold20,_whole_genome_shotgun_sequence	767	1855	2	97
gi_811891615_gb_JXRI01002807.1__Saccharina_japonica_cultivar_Ja_scaffold2874,_whole_genome_shotgun_sequence	39	61	0	100
gi_811902181_gb_JXRI01000551.1__Saccharina_japonica_cultivar_Ja_scaffold552,_whole_genome_shotgun_sequence	155	554	2	95
gi_811886928_gb_JXRI01003839.1__Saccharina_japonica_cultivar_Ja_scaffold4089,_whole_genome_shotgun_sequence	8	26	0	100
gi_811886590_gb_JXRI01003875.1__Saccharina_japonica_cultivar_Ja_scaffold4132,_whole_genome_shotgun_sequence	18	26	100	0
gi_811875066_gb_JXRI01006840.1__Saccharina_japonica_cultivar_Ja_scaffold7968,_whole_genome_shotgun_sequence	3	5	0	100
gi_811891739_gb_JXRI01002683.1__Saccharina_japonica_cultivar_Ja_scaffold2744,_whole_genome_shotgun_sequence	25	69	0	92
gi_811896876_gb_JXRI01001702.1__Saccharina_japonica_cultivar_Ja_scaffold1710,_whole_genome_shotgun_sequence	64	180	3	96
gi_811892207_gb_JXRI01002384.1__Saccharina_japonica_cultivar_Ja_scaffold2421,_whole_genome_shotgun_sequence	45	94	4	95
gi_811891156_gb_JXRI01003265.1__Saccharina_japonica_cultivar_Ja_scaffold3413,_whole_genome_shotgun_sequence	17	38	11	88
gi_811886686_gb_JXRI01003862.1__Saccharina_japonica_cultivar_Ja_scaffold4118,_whole_genome_shotgun_sequence	8	26	0	100
gi_811879269_gb_JXRI01006186.1__Saccharina_japonica_cultivar_Ja_scaffold7044,_whole_genome_shotgun_sequence	3	7	0	100
gi_811891194_gb_JXRI01003228.1__Saccharina_japonica_cultivar_Ja_scaffold3369,_whole_genome_shotgun_sequence	11	40	9	90
gi_811891742_gb_JXRI01002680.1__Saccharina_japonica_cultivar_Ja_scaffold2741,_whole_genome_shotgun_sequence	21	69	9	90
gi_811881116_gb_JXRI01004992.1__Saccharina_japonica_cultivar_Ja_scaffold5476,_whole_genome_shotgun_sequence	8	13	0	100
gi_811901941_gb_JXRI01000790.1__Saccharina_japonica_cultivar_Ja_scaffold791,_whole_genome_shotgun_sequence	272	419	1	98
gi_811885788_gb_JXRI01004467.1__Saccharina_japonica_cultivar_Ja_scaffold4821,_whole_genome_shotgun_sequence	10	19	100	0
gi_811886373_gb_JXRI01003920.1__Saccharina_japonica_cultivar_Ja_scaffold4186,_whole_genome_shotgun_sequence	11	25	100	0
gi_811899384_gb_JXRI01001058.1__Saccharina_japonica_cultivar_Ja_scaffold1059,_whole_genome_shotgun_sequence	212	327	4	94
gi_811880247_gb_JXRI01005860.1__Saccharina_japonica_cultivar_Ja_scaffold6567,_whole_genome_shotgun_sequence	3	8	33	66
gi_811891227_gb_JXRI01003195.1__Saccharina_japonica_cultivar_Ja_scaffold3328,_whole_genome_shotgun_sequence	7	41	0	100
gi_811901943_gb_JXRI01000788.1__Saccharina_japonica_cultivar_Ja_scaffold789,_whole_genome_shotgun_sequence	182	419	3	96
gi_811881018_gb_JXRI01005090.1__Saccharina_japonica_cultivar_Ja_scaffold5606,_whole_genome_shotgun_sequence	2	13	0	100
gi_811896966_gb_JXRI01001612.1__Saccharina_japonica_cultivar_Ja_scaffold1616,_whole_genome_shotgun_sequence	62	194	3	95
gi_811894569_gb_JXRI01002214.1__Saccharina_japonica_cultivar_Ja_scaffold2240,_whole_genome_shotgun_sequence	55	113	3	96
gi_811880757_gb_JXRI01005351.1__Saccharina_japonica_cultivar_Ja_scaffold5929,_whole_genome_shotgun_sequence	4	11	0	100
gi_811881037_gb_JXRI01005071.1__Saccharina_japonica_cultivar_Ja_scaffold5581,_whole_genome_shotgun_sequence	7	13	0	100
gi_811880874_gb_JXRI01005234.1__Saccharina_japonica_cultivar_Ja_scaffold5781,_whole_genome_shotgun_sequence	4	12	100	0
gi_811902615_gb_JXRI01000117.1__Saccharina_japonica_cultivar_Ja_scaffold117,_whole_genome_shotgun_sequence	561	1097	2	96
gi_811886023_gb_JXRI01004233.1__Saccharina_japonica_cultivar_Ja_scaffold4542,_whole_genome_shotgun_sequence	12	21	8	91
gi_811881019_gb_JXRI01005089.1__Saccharina_japonica_cultivar_Ja_scaffold5603,_whole_genome_shotgun_sequence	6	13	83	16
gi_811902529_gb_JXRI01000203.1__Saccharina_japonica_cultivar_Ja_scaffold203,_whole_genome_shotgun_sequence	373	911	2	97
gi_811890972_gb_JXRI01003449.1__Saccharina_japonica_cultivar_Ja_scaffold3631,_whole_genome_shotgun_sequence	12	48	0	100
gi_811901785_gb_JXRI01000946.1__Saccharina_japonica_cultivar_Ja_scaffold947,_whole_genome_shotgun_sequence	215	361	1	98
gi_811901864_gb_JXRI01000867.1__Saccharina_japonica_cultivar_Ja_scaffold868,_whole_genome_shotgun_sequence	105	391	3	95
gi_811891941_gb_JXRI01002481.1__Saccharina_japonica_cultivar_Ja_scaffold2524,_whole_genome_shotgun_sequence	21	85	0	100
gi_811882731_gb_JXRI01004791.1__Saccharina_japonica_cultivar_Ja_scaffold5217,_whole_genome_shotgun_sequence	6	15	0	100
gi_811891898_gb_JXRI01002524.1__Saccharina_japonica_cultivar_Ja_scaffold2572,_whole_genome_shotgun_sequence	32	81	0	100
gi_811885882_gb_JXRI01004374.1__Saccharina_japonica_cultivar_Ja_scaffold4712,_whole_genome_shotgun_sequence	12	19	0	100
gi_811896711_gb_JXRI01001866.1__Saccharina_japonica_cultivar_Ja_scaffold1878,_whole_genome_shotgun_sequence	60	156	6	93
gi_811886038_gb_JXRI01004218.1__Saccharina_japonica_cultivar_Ja_scaffold4525,_whole_genome_shotgun_sequence	5	21	40	60
gi_811880988_gb_JXRI01005120.1__Saccharina_japonica_cultivar_Ja_scaffold5642,_whole_genome_shotgun_sequence	3	12	0	100
gi_811880448_gb_JXRI01005660.1__Saccharina_japonica_cultivar_Ja_scaffold6310,_whole_genome_shotgun_sequence	1	9	0	100
gi_811875180_gb_JXRI01006726.1__Saccharina_japonica_cultivar_Ja_scaffold7847,_whole_genome_shotgun_sequence	4	5	0	100
gi_811882256_gb_JXRI01004823.1__Saccharina_japonica_cultivar_Ja_scaffold5257,_whole_genome_shotgun_sequence	10	15	10	90
gi_811901822_gb_JXRI01000909.1__Saccharina_japonica_cultivar_Ja_scaffold910,_whole_genome_shotgun_sequence	181	373	2	97
gi_811893460_gb_JXRI01002282.1__Saccharina_japonica_cultivar_Ja_scaffold2314,_whole_genome_shotgun_sequence	56	105	1	96
gi_811886086_gb_JXRI01004170.1__Saccharina_japonica_cultivar_Ja_scaffold4473,_whole_genome_shotgun_sequence	2	22	100	0
gi_811875260_gb_JXRI01006646.1__Saccharina_japonica_cultivar_Ja_scaffold7759,_whole_genome_shotgun_sequence	2	5	0	100
gi_811901584_gb_JXRI01000954.1__Saccharina_japonica_cultivar_Ja_scaffold955,_whole_genome_shotgun_sequence	153	359	0	98
gi_811875424_gb_JXRI01006482.1__Saccharina_japonica_cultivar_Ja_scaffold7574,_whole_genome_shotgun_sequence	2	6	0	100
gi_811897177_gb_JXRI01001401.1__Saccharina_japonica_cultivar_Ja_scaffold1402,_whole_genome_shotgun_sequence	87	237	1	98
gi_811896642_gb_JXRI01001935.1__Saccharina_japonica_cultivar_Ja_scaffold1950,_whole_genome_shotgun_sequence	61	148	1	98
gi_811897164_gb_JXRI01001414.1__Saccharina_japonica_cultivar_Ja_scaffold1416,_whole_genome_shotgun_sequence	106	235	1	97
gi_811902531_gb_JXRI01000201.1__Saccharina_japonica_cultivar_Ja_scaffold201,_whole_genome_shotgun_sequence	524	927	1	98
gi_811891117_gb_JXRI01003304.1__Saccharina_japonica_cultivar_Ja_scaffold3461,_whole_genome_shotgun_sequence	11	37	0	100
gi_811874921_gb_JXRI01006985.1__Saccharina_japonica_cultivar_Ja_scaffold8126,_whole_genome_shotgun_sequence	2	4	0	100
gi_811902675_gb_JXRI01000057.1__Saccharina_japonica_cultivar_Ja_scaffold57,_whole_genome_shotgun_sequence	656	1364	2	97
gi_811875255_gb_JXRI01006651.1__Saccharina_japonica_cultivar_Ja_scaffold7765,_whole_genome_shotgun_sequence	1	5	100	0
gi_811896610_gb_JXRI01001967.1__Saccharina_japonica_cultivar_Ja_scaffold1984,_whole_genome_shotgun_sequence	60	286	5	95
gi_811886061_gb_JXRI01004195.1__Saccharina_japonica_cultivar_Ja_scaffold4500,_whole_genome_shotgun_sequence	5	21	0	100
gi_811875382_gb_JXRI01006524.1__Saccharina_japonica_cultivar_Ja_scaffold7626,_whole_genome_shotgun_sequence	3	6	33	66
gi_811880147_gb_JXRI01005960.1__Saccharina_japonica_cultivar_Ja_scaffold6698,_whole_genome_shotgun_sequence	1	8	0	100
gi_811891345_gb_JXRI01003077.1__Saccharina_japonica_cultivar_Ja_scaffold3184,_whole_genome_shotgun_sequence	9	45	0	100
gi_811874965_gb_JXRI01006941.1__Saccharina_japonica_cultivar_Ja_scaffold8079,_whole_genome_shotgun_sequence	3	5	0	100
gi_811880568_gb_JXRI01005540.1__Saccharina_japonica_cultivar_Ja_scaffold6160,_whole_genome_shotgun_sequence	6	10	0	100
gi_811901907_gb_JXRI01000824.1__Saccharina_japonica_cultivar_Ja_scaffold825,_whole_genome_shotgun_sequence	199	407	0	99
gi_811891415_gb_JXRI01003007.1__Saccharina_japonica_cultivar_Ja_scaffold3104,_whole_genome_shotgun_sequence	13	49	0	100
gi_811880335_gb_JXRI01005773.1__Saccharina_japonica_cultivar_Ja_scaffold6451,_whole_genome_shotgun_sequence	6	9	100	0
gi_811880440_gb_JXRI01005668.1__Saccharina_japonica_cultivar_Ja_scaffold6318,_whole_genome_shotgun_sequence	2	9	50	50
gi_811902594_gb_JXRI01000138.1__Saccharina_japonica_cultivar_Ja_scaffold138,_whole_genome_shotgun_sequence	516	1049	4	94
gi_811880148_gb_JXRI01005959.1__Saccharina_japonica_cultivar_Ja_scaffold6695,_whole_genome_shotgun_sequence	0	8
gi_811896913_gb_JXRI01001665.1__Saccharina_japonica_cultivar_Ja_scaffold1670,_whole_genome_shotgun_sequence	55	186	7	92
gi_811885719_gb_JXRI01004536.1__Saccharina_japonica_cultivar_Ja_scaffold4910,_whole_genome_shotgun_sequence	14	18	92	7
gi_811885675_gb_JXRI01004580.1__Saccharina_japonica_cultivar_Ja_scaffold4961,_whole_genome_shotgun_sequence	4	18	25	75
gi_811896797_gb_JXRI01001781.1__Saccharina_japonica_cultivar_Ja_scaffold1790,_whole_genome_shotgun_sequence	41	169	2	97
gi_811876170_gb_JXRI01006371.1__Saccharina_japonica_cultivar_Ja_scaffold7379,_whole_genome_shotgun_sequence	5	6	100	0
gi_811897584_gb_JXRI01001176.1__Saccharina_japonica_cultivar_Ja_scaffold1177,_whole_genome_shotgun_sequence	133	291	3	96
gi_811898710_gb_JXRI01001100.1__Saccharina_japonica_cultivar_Ja_scaffold1101,_whole_genome_shotgun_sequence	119	311	4	94
gi_811886073_gb_JXRI01004183.1__Saccharina_japonica_cultivar_Ja_scaffold4487,_whole_genome_shotgun_sequence	10	22	80	20
gi_811880290_gb_JXRI01005818.1__Saccharina_japonica_cultivar_Ja_scaffold6511,_whole_genome_shotgun_sequence	0	8
gi_811875834_gb_JXRI01006402.1__Saccharina_japonica_cultivar_Ja_scaffold7439,_whole_genome_shotgun_sequence	2	6	0	100
gi_811896538_gb_JXRI01002039.1__Saccharina_japonica_cultivar_Ja_scaffold2057,_whole_genome_shotgun_sequence	52	134	1	98
gi_811891526_gb_JXRI01002896.1__Saccharina_japonica_cultivar_Ja_scaffold2977,_whole_genome_shotgun_sequence	12	55	0	100
gi_811889679_gb_JXRI01003636.1__Saccharina_japonica_cultivar_Ja_scaffold3859,_whole_genome_shotgun_sequence	9	30	0	88
gi_811885844_gb_JXRI01004412.1__Saccharina_japonica_cultivar_Ja_scaffold4754,_whole_genome_shotgun_sequence	6	19	0	100
gi_811882636_gb_JXRI01004794.1__Saccharina_japonica_cultivar_Ja_scaffold5220,_whole_genome_shotgun_sequence	10	15	90	0
gi_811894243_gb_JXRI01002233.1__Saccharina_japonica_cultivar_Ja_scaffold2259,_whole_genome_shotgun_sequence	47	110	2	97
gi_811895401_gb_JXRI01002164.1__Saccharina_japonica_cultivar_Ja_scaffold2186,_whole_genome_shotgun_sequence	7	118	0	100
gi_811879271_gb_JXRI01006184.1__Saccharina_japonica_cultivar_Ja_scaffold7039,_whole_genome_shotgun_sequence	2	7	0	100
gi_811885731_gb_JXRI01004524.1__Saccharina_japonica_cultivar_Ja_scaffold4896,_whole_genome_shotgun_sequence	10	18	0	100
gi_811875428_gb_JXRI01006478.1__Saccharina_japonica_cultivar_Ja_scaffold7567,_whole_genome_shotgun_sequence	1	6	0	100
gi_811896535_gb_JXRI01002042.1__Saccharina_japonica_cultivar_Ja_scaffold2060,_whole_genome_shotgun_sequence	37	134	0	100
gi_811879005_gb_JXRI01006199.1__Saccharina_japonica_cultivar_Ja_scaffold7065,_whole_genome_shotgun_sequence	0	7
gi_811891191_gb_JXRI01003231.1__Saccharina_japonica_cultivar_Ja_scaffold3372,_whole_genome_shotgun_sequence	7	40	0	100
gi_811892367_gb_JXRI01002366.1__Saccharina_japonica_cultivar_Ja_scaffold2402,_whole_genome_shotgun_sequence	27	96	3	96
gi_811902050_gb_JXRI01000682.1__Saccharina_japonica_cultivar_Ja_scaffold683,_whole_genome_shotgun_sequence	125	469	0	99
gi_811892014_gb_JXRI01002428.1__Saccharina_japonica_cultivar_Ja_scaffold2466,_whole_genome_shotgun_sequence	64	90	1	98
gi_811891931_gb_JXRI01002491.1__Saccharina_japonica_cultivar_Ja_scaffold2534,_whole_genome_shotgun_sequence	36	84	2	91
gi_811880063_gb_JXRI01006044.1__Saccharina_japonica_cultivar_Ja_scaffold6828,_whole_genome_shotgun_sequence	1	7	100	0
gi_811897203_gb_JXRI01001375.1__Saccharina_japonica_cultivar_Ja_scaffold1376,_whole_genome_shotgun_sequence	141	242	3	94
gi_811893285_gb_JXRI01002290.1__Saccharina_japonica_cultivar_Ja_scaffold2323,_whole_genome_shotgun_sequence	52	104	5	94
gi_811891512_gb_JXRI01002910.1__Saccharina_japonica_cultivar_Ja_scaffold2994,_whole_genome_shotgun_sequence	22	54	0	95
gi_811883733_gb_JXRI01004736.1__Saccharina_japonica_cultivar_Ja_scaffold5147,_whole_genome_shotgun_sequence	7	16	0	100
gi_811878629_gb_JXRI01006213.1__Saccharina_japonica_cultivar_Ja_scaffold7084,_whole_genome_shotgun_sequence	1	7	100	0
gi_811902644_gb_JXRI01000088.1__Saccharina_japonica_cultivar_Ja_scaffold88,_whole_genome_shotgun_sequence	665	1199	2	97
gi_811875398_gb_JXRI01006508.1__Saccharina_japonica_cultivar_Ja_scaffold7603,_whole_genome_shotgun_sequence	1	6	100	0
gi_811902568_gb_JXRI01000164.1__Saccharina_japonica_cultivar_Ja_scaffold164,_whole_genome_shotgun_sequence	351	998	3	95
gi_811902610_gb_JXRI01000122.1__Saccharina_japonica_cultivar_Ja_scaffold122,_whole_genome_shotgun_sequence	430	1088	1	98
gi_811902714_gb_JXRI01000018.1__Saccharina_japonica_cultivar_Ja_scaffold18,_whole_genome_shotgun_sequence	1079	1863	3	96
gi_811886927_gb_JXRI01003840.1__Saccharina_japonica_cultivar_Ja_scaffold4090,_whole_genome_shotgun_sequence	0	26
gi_811885965_gb_JXRI01004291.1__Saccharina_japonica_cultivar_Ja_scaffold4608,_whole_genome_shotgun_sequence	5	20	0	100
gi_811880194_gb_JXRI01005913.1__Saccharina_japonica_cultivar_Ja_scaffold6635,_whole_genome_shotgun_sequence	5	8	0	100
gi_811886525_gb_JXRI01003883.1__Saccharina_japonica_cultivar_Ja_scaffold4143,_whole_genome_shotgun_sequence	3	26	66	33
gi_811902183_gb_JXRI01000549.1__Saccharina_japonica_cultivar_Ja_scaffold550,_whole_genome_shotgun_sequence	140	555	0	98
gi_811881008_gb_JXRI01005100.1__Saccharina_japonica_cultivar_Ja_scaffold5618,_whole_genome_shotgun_sequence	7	12	100	0
gi_811880312_gb_JXRI01005796.1__Saccharina_japonica_cultivar_Ja_scaffold6477,_whole_genome_shotgun_sequence	2	8	100	0
gi_811891480_gb_JXRI01002942.1__Saccharina_japonica_cultivar_Ja_scaffold3028,_whole_genome_shotgun_sequence	5	53	100	0
gi_811891413_gb_JXRI01003009.1__Saccharina_japonica_cultivar_Ja_scaffold3106,_whole_genome_shotgun_sequence	28	49	3	96
gi_811896994_gb_JXRI01001584.1__Saccharina_japonica_cultivar_Ja_scaffold1587,_whole_genome_shotgun_sequence	139	198	7	92
gi_811880397_gb_JXRI01005711.1__Saccharina_japonica_cultivar_Ja_scaffold6378,_whole_genome_shotgun_sequence	1	9	100	0
gi_811886271_gb_JXRI01003985.1__Saccharina_japonica_cultivar_Ja_scaffold4262,_whole_genome_shotgun_sequence	6	24	83	16
gi_811891819_gb_JXRI01002603.1__Saccharina_japonica_cultivar_Ja_scaffold2655,_whole_genome_shotgun_sequence	19	74	0	100
gi_811879961_gb_JXRI01006146.1__Saccharina_japonica_cultivar_Ja_scaffold6992,_whole_genome_shotgun_sequence	1	7	100	0
gi_811889208_gb_JXRI01003673.1__Saccharina_japonica_cultivar_Ja_scaffold3902,_whole_genome_shotgun_sequence	1	29	0	100
gi_811902549_gb_JXRI01000183.1__Saccharina_japonica_cultivar_Ja_scaffold183,_whole_genome_shotgun_sequence	506	958	1	98
gi_811897061_gb_JXRI01001517.1__Saccharina_japonica_cultivar_Ja_scaffold1520,_whole_genome_shotgun_sequence	137	213	1	95
gi_811897275_gb_JXRI01001303.1__Saccharina_japonica_cultivar_Ja_scaffold1304,_whole_genome_shotgun_sequence	78	257	1	97
gi_811902726_gb_JXRI01000006.1__Saccharina_japonica_cultivar_Ja_scaffold6,_whole_genome_shotgun_sequence	1166	2301	4	95
gi_811896817_gb_JXRI01001761.1__Saccharina_japonica_cultivar_Ja_scaffold1769,_whole_genome_shotgun_sequence	68	173	2	97
gi_811890912_gb_JXRI01003509.1__Saccharina_japonica_cultivar_Ja_scaffold3704,_whole_genome_shotgun_sequence	2	32	100	0
gi_811896974_gb_JXRI01001604.1__Saccharina_japonica_cultivar_Ja_scaffold1608,_whole_genome_shotgun_sequence	48	196	2	97
gi_811901802_gb_JXRI01000929.1__Saccharina_japonica_cultivar_Ja_scaffold930,_whole_genome_shotgun_sequence	127	366	2	96
gi_811891840_gb_JXRI01002582.1__Saccharina_japonica_cultivar_Ja_scaffold2632,_whole_genome_shotgun_sequence	37	76	0	100
gi_811899818_gb_JXRI01001032.1__Saccharina_japonica_cultivar_Ja_scaffold1033,_whole_genome_shotgun_sequence	78	334	5	93
gi_811882324_gb_JXRI01004816.1__Saccharina_japonica_cultivar_Ja_scaffold5249,_whole_genome_shotgun_sequence	6	15	0	100
gi_811875360_gb_JXRI01006546.1__Saccharina_japonica_cultivar_Ja_scaffold7652,_whole_genome_shotgun_sequence	4	6	0	100
gi_811897261_gb_JXRI01001317.1__Saccharina_japonica_cultivar_Ja_scaffold1318,_whole_genome_shotgun_sequence	98	254	1	97
gi_811881045_gb_JXRI01005063.1__Saccharina_japonica_cultivar_Ja_scaffold5573,_whole_genome_shotgun_sequence	8	13	0	100
gi_811886049_gb_JXRI01004207.1__Saccharina_japonica_cultivar_Ja_scaffold4513,_whole_genome_shotgun_sequence	6	21	16	83
gi_811885871_gb_JXRI01004385.1__Saccharina_japonica_cultivar_Ja_scaffold4724,_whole_genome_shotgun_sequence	2	19	0	100
gi_811889215_gb_JXRI01003666.1__Saccharina_japonica_cultivar_Ja_scaffold3895,_whole_genome_shotgun_sequence	3	29	0	100
gi_811896842_gb_JXRI01001736.1__Saccharina_japonica_cultivar_Ja_scaffold1744,_whole_genome_shotgun_sequence	52	176	1	98
gi_811885884_gb_JXRI01004372.1__Saccharina_japonica_cultivar_Ja_scaffold4710,_whole_genome_shotgun_sequence	5	19	80	20
gi_811902201_gb_JXRI01000531.1__Saccharina_japonica_cultivar_Ja_scaffold532,_whole_genome_shotgun_sequence	324	564	1	97
gi_811885970_gb_JXRI01004286.1__Saccharina_japonica_cultivar_Ja_scaffold4601,_whole_genome_shotgun_sequence	17	20	17	82
gi_811883017_gb_JXRI01004772.1__Saccharina_japonica_cultivar_Ja_scaffold5193,_whole_genome_shotgun_sequence	4	15	0	100
gi_811890893_gb_JXRI01003528.1__Saccharina_japonica_cultivar_Ja_scaffold3730,_whole_genome_shotgun_sequence	16	32	81	18
gi_811891392_gb_JXRI01003030.1__Saccharina_japonica_cultivar_Ja_scaffold3130,_whole_genome_shotgun_sequence	9	48	0	100
gi_811883284_gb_JXRI01004766.1__Saccharina_japonica_cultivar_Ja_scaffold5187,_whole_genome_shotgun_sequence	7	16	85	14
gi_811883286_gb_JXRI01004764.1__Saccharina_japonica_cultivar_Ja_scaffold5185,_whole_genome_shotgun_sequence	5	16	0	100
gi_811886207_gb_JXRI01004049.1__Saccharina_japonica_cultivar_Ja_scaffold4332,_whole_genome_shotgun_sequence	8	23	0	100
gi_811886860_gb_JXRI01003845.1__Saccharina_japonica_cultivar_Ja_scaffold4096,_whole_genome_shotgun_sequence	19	26	0	100
gi_811893078_gb_JXRI01002306.1__Saccharina_japonica_cultivar_Ja_scaffold2339,_whole_genome_shotgun_sequence	26	102	3	96
gi_811896979_gb_JXRI01001599.1__Saccharina_japonica_cultivar_Ja_scaffold1603,_whole_genome_shotgun_sequence	67	196	1	98
gi_811875386_gb_JXRI01006520.1__Saccharina_japonica_cultivar_Ja_scaffold7620,_whole_genome_shotgun_sequence	2	6	100	0
gi_811896679_gb_JXRI01001898.1__Saccharina_japonica_cultivar_Ja_scaffold1911,_whole_genome_shotgun_sequence	59	153	0	98
gi_811881161_gb_JXRI01004961.1__Saccharina_japonica_cultivar_Ja_scaffold5436,_whole_genome_shotgun_sequence	9	14	0	100
gi_811875103_gb_JXRI01006803.1__Saccharina_japonica_cultivar_Ja_scaffold7930,_whole_genome_shotgun_sequence	2	5	0	100
gi_811880981_gb_JXRI01005127.1__Saccharina_japonica_cultivar_Ja_scaffold5650,_whole_genome_shotgun_sequence	3	12	0	100
gi_811885701_gb_JXRI01004554.1__Saccharina_japonica_cultivar_Ja_scaffold4929,_whole_genome_shotgun_sequence	2	18	0	100
gi_811890865_gb_JXRI01003556.1__Saccharina_japonica_cultivar_Ja_scaffold3762,_whole_genome_shotgun_sequence	18	31	5	94
gi_811891144_gb_JXRI01003277.1__Saccharina_japonica_cultivar_Ja_scaffold3427,_whole_genome_shotgun_sequence	15	38	0	100
gi_811886212_gb_JXRI01004044.1__Saccharina_japonica_cultivar_Ja_scaffold4327,_whole_genome_shotgun_sequence	14	23	100	0
gi_811892490_gb_JXRI01002356.1__Saccharina_japonica_cultivar_Ja_scaffold2390,_whole_genome_shotgun_sequence	51	97	0	100
gi_811902493_gb_JXRI01000239.1__Saccharina_japonica_cultivar_Ja_scaffold239,_whole_genome_shotgun_sequence	394	858	1	96
gi_811881627_gb_JXRI01004885.1__Saccharina_japonica_cultivar_Ja_scaffold5343,_whole_genome_shotgun_sequence	6	14	0	100
gi_811901828_gb_JXRI01000903.1__Saccharina_japonica_cultivar_Ja_scaffold904,_whole_genome_shotgun_sequence	134	374	1	98
gi_811891158_gb_JXRI01003263.1__Saccharina_japonica_cultivar_Ja_scaffold3411,_whole_genome_shotgun_sequence	26	39	100	0
gi_811880457_gb_JXRI01005651.1__Saccharina_japonica_cultivar_Ja_scaffold6299,_whole_genome_shotgun_sequence	4	9	100	0
gi_811902258_gb_JXRI01000474.1__Saccharina_japonica_cultivar_Ja_scaffold475,_whole_genome_shotgun_sequence	214	606	3	96
gi_811898406_gb_JXRI01001121.1__Saccharina_japonica_cultivar_Ja_scaffold1122,_whole_genome_shotgun_sequence	93	306	5	94
gi_811902337_gb_JXRI01000395.1__Saccharina_japonica_cultivar_Ja_scaffold396,_whole_genome_shotgun_sequence	337	668	3	94
gi_811897227_gb_JXRI01001351.1__Saccharina_japonica_cultivar_Ja_scaffold1352,_whole_genome_shotgun_sequence	97	247	4	95
gi_811880498_gb_JXRI01005610.1__Saccharina_japonica_cultivar_Ja_scaffold6245,_whole_genome_shotgun_sequence	3	9	0	100
gi_811891551_gb_JXRI01002871.1__Saccharina_japonica_cultivar_Ja_scaffold2946,_whole_genome_shotgun_sequence	33	57	0	96
gi_811881043_gb_JXRI01005065.1__Saccharina_japonica_cultivar_Ja_scaffold5575,_whole_genome_shotgun_sequence	0	13
gi_811875107_gb_JXRI01006799.1__Saccharina_japonica_cultivar_Ja_scaffold7926,_whole_genome_shotgun_sequence	1	5	0	100
gi_811897118_gb_JXRI01001460.1__Saccharina_japonica_cultivar_Ja_scaffold1463,_whole_genome_shotgun_sequence	52	225	0	100
gi_811874937_gb_JXRI01006969.1__Saccharina_japonica_cultivar_Ja_scaffold8109,_whole_genome_shotgun_sequence	3	5	0	100
gi_811902570_gb_JXRI01000162.1__Saccharina_japonica_cultivar_Ja_scaffold162,_whole_genome_shotgun_sequence	510	1004	3	95
gi_811891271_gb_JXRI01003151.1__Saccharina_japonica_cultivar_Ja_scaffold3275,_whole_genome_shotgun_sequence	13	42	84	15
gi_811891103_gb_JXRI01003318.1__Saccharina_japonica_cultivar_Ja_scaffold3477,_whole_genome_shotgun_sequence	18	37	0	100
gi_811891525_gb_JXRI01002897.1__Saccharina_japonica_cultivar_Ja_scaffold2979,_whole_genome_shotgun_sequence	29	55	3	96
gi_811880962_gb_JXRI01005146.1__Saccharina_japonica_cultivar_Ja_scaffold5678,_whole_genome_shotgun_sequence	2	12	50	50
gi_811902353_gb_JXRI01000379.1__Saccharina_japonica_cultivar_Ja_scaffold380,_whole_genome_shotgun_sequence	323	690	1	97
gi_811891716_gb_JXRI01002706.1__Saccharina_japonica_cultivar_Ja_scaffold2768,_whole_genome_shotgun_sequence	48	67	0	100
gi_811885924_gb_JXRI01004332.1__Saccharina_japonica_cultivar_Ja_scaffold4658,_whole_genome_shotgun_sequence	1	20	100	0
gi_811880899_gb_JXRI01005209.1__Saccharina_japonica_cultivar_Ja_scaffold5752,_whole_genome_shotgun_sequence	7	12	0	100
gi_811885680_gb_JXRI01004575.1__Saccharina_japonica_cultivar_Ja_scaffold4955,_whole_genome_shotgun_sequence	1	18	100	0
gi_811880025_gb_JXRI01006082.1__Saccharina_japonica_cultivar_Ja_scaffold6881,_whole_genome_shotgun_sequence	1	7	0	100
gi_811902122_gb_JXRI01000610.1__Saccharina_japonica_cultivar_Ja_scaffold611,_whole_genome_shotgun_sequence	277	510	3	95
gi_811886646_gb_JXRI01003868.1__Saccharina_japonica_cultivar_Ja_scaffold4124,_whole_genome_shotgun_sequence	12	26	0	100
gi_811896584_gb_JXRI01001993.1__Saccharina_japonica_cultivar_Ja_scaffold2010,_whole_genome_shotgun_sequence	30	140	6	93
gi_811886317_gb_JXRI01003940.1__Saccharina_japonica_cultivar_Ja_scaffold4211,_whole_genome_shotgun_sequence	7	25	100	0
gi_811897371_gb_JXRI01001223.1__Saccharina_japonica_cultivar_Ja_scaffold1224,_whole_genome_shotgun_sequence	109	280	2	96
gi_811875036_gb_JXRI01006870.1__Saccharina_japonica_cultivar_Ja_scaffold8001,_whole_genome_shotgun_sequence	3	5	0	100
gi_811891629_gb_JXRI01002793.1__Saccharina_japonica_cultivar_Ja_scaffold2859,_whole_genome_shotgun_sequence	18	62	0	100
gi_811898094_gb_JXRI01001140.1__Saccharina_japonica_cultivar_Ja_scaffold1141,_whole_genome_shotgun_sequence	32	302	0	100
gi_811885123_gb_JXRI01004649.1__Saccharina_japonica_cultivar_Ja_scaffold5043,_whole_genome_shotgun_sequence	5	17	20	80
gi_811886236_gb_JXRI01004020.1__Saccharina_japonica_cultivar_Ja_scaffold4301,_whole_genome_shotgun_sequence	11	24	45	0
gi_811891358_gb_JXRI01003064.1__Saccharina_japonica_cultivar_Ja_scaffold3170,_whole_genome_shotgun_sequence	24	46	4	95
gi_811886138_gb_JXRI01004118.1__Saccharina_japonica_cultivar_Ja_scaffold4416,_whole_genome_shotgun_sequence	3	22	33	66
gi_811897205_gb_JXRI01001373.1__Saccharina_japonica_cultivar_Ja_scaffold1374,_whole_genome_shotgun_sequence	109	243	2	97
gi_811902322_gb_JXRI01000410.1__Saccharina_japonica_cultivar_Ja_scaffold411,_whole_genome_shotgun_sequence	127	657	3	96
gi_811891028_gb_JXRI01003393.1__Saccharina_japonica_cultivar_Ja_scaffold3562,_whole_genome_shotgun_sequence	4	35	50	50
gi_811885899_gb_JXRI01004357.1__Saccharina_japonica_cultivar_Ja_scaffold4690,_whole_genome_shotgun_sequence	6	20	100	0
gi_811897253_gb_JXRI01001325.1__Saccharina_japonica_cultivar_Ja_scaffold1326,_whole_genome_shotgun_sequence	92	253	1	98
gi_811880569_gb_JXRI01005539.1__Saccharina_japonica_cultivar_Ja_scaffold6159,_whole_genome_shotgun_sequence	5	10	20	80
gi_811901997_gb_JXRI01000735.1__Saccharina_japonica_cultivar_Ja_scaffold736,_whole_genome_shotgun_sequence	163	448	1	96
gi_811887268_gb_JXRI01003805.1__Saccharina_japonica_cultivar_Ja_scaffold4049,_whole_genome_shotgun_sequence	11	27	100	0
gi_811880106_gb_JXRI01006001.1__Saccharina_japonica_cultivar_Ja_scaffold6757,_whole_genome_shotgun_sequence	5	8	40	60
gi_811891510_gb_JXRI01002912.1__Saccharina_japonica_cultivar_Ja_scaffold2996,_whole_genome_shotgun_sequence	21	54	4	95
gi_811891286_gb_JXRI01003136.1__Saccharina_japonica_cultivar_Ja_scaffold3256,_whole_genome_shotgun_sequence	18	43	5	94
gi_811880895_gb_JXRI01005213.1__Saccharina_japonica_cultivar_Ja_scaffold5757,_whole_genome_shotgun_sequence	0	12
gi_811880232_gb_JXRI01005875.1__Saccharina_japonica_cultivar_Ja_scaffold6589,_whole_genome_shotgun_sequence	4	8	0	100
gi_811902239_gb_JXRI01000493.1__Saccharina_japonica_cultivar_Ja_scaffold494,_whole_genome_shotgun_sequence	305	587	3	96
gi_811891487_gb_JXRI01002935.1__Saccharina_japonica_cultivar_Ja_scaffold3021,_whole_genome_shotgun_sequence	14	53	7	92
gi_811897603_gb_JXRI01001175.1__Saccharina_japonica_cultivar_Ja_scaffold1176,_whole_genome_shotgun_sequence	144	291	0	98
gi_811897496_gb_JXRI01001188.1__Saccharina_japonica_cultivar_Ja_scaffold1189,_whole_genome_shotgun_sequence	71	288	0	100
gi_811897577_gb_JXRI01001177.1__Saccharina_japonica_cultivar_Ja_scaffold1178,_whole_genome_shotgun_sequence	105	291	0	97
gi_811896739_gb_JXRI01001839.1__Saccharina_japonica_cultivar_Ja_scaffold1850,_whole_genome_shotgun_sequence	51	161	3	96
gi_811902167_gb_JXRI01000565.1__Saccharina_japonica_cultivar_Ja_scaffold566,_whole_genome_shotgun_sequence	318	545	3	96
gi_811886058_gb_JXRI01004198.1__Saccharina_japonica_cultivar_Ja_scaffold4503,_whole_genome_shotgun_sequence	1	21	0	100
gi_811894358_gb_JXRI01002224.1__Saccharina_japonica_cultivar_Ja_scaffold2250,_whole_genome_shotgun_sequence	69	112	0	100
gi_811902475_gb_JXRI01000257.1__Saccharina_japonica_cultivar_Ja_scaffold258,_whole_genome_shotgun_sequence	320	820	2	97
gi_811891347_gb_JXRI01003075.1__Saccharina_japonica_cultivar_Ja_scaffold3182,_whole_genome_shotgun_sequence	29	45	0	100
gi_811902396_gb_JXRI01000336.1__Saccharina_japonica_cultivar_Ja_scaffold337,_whole_genome_shotgun_sequence	373	725	1	97
gi_811880157_gb_JXRI01005950.1__Saccharina_japonica_cultivar_Ja_scaffold6682,_whole_genome_shotgun_sequence	3	8	0	100
gi_811897026_gb_JXRI01001552.1__Saccharina_japonica_cultivar_Ja_scaffold1555,_whole_genome_shotgun_sequence	70	207	2	97
gi_811890931_gb_JXRI01003490.1__Saccharina_japonica_cultivar_Ja_scaffold3679,_whole_genome_shotgun_sequence	30	33	100	0
gi_811879015_gb_JXRI01006189.1__Saccharina_japonica_cultivar_Ja_scaffold7047,_whole_genome_shotgun_sequence	1	7	0	100
gi_811891864_gb_JXRI01002558.1__Saccharina_japonica_cultivar_Ja_scaffold2607,_whole_genome_shotgun_sequence	53	78	0	94
gi_811898965_gb_JXRI01001084.1__Saccharina_japonica_cultivar_Ja_scaffold1085,_whole_genome_shotgun_sequence	154	318	6	93
gi_811880804_gb_JXRI01005304.1__Saccharina_japonica_cultivar_Ja_scaffold5870,_whole_genome_shotgun_sequence	0	11
gi_811875264_gb_JXRI01006642.1__Saccharina_japonica_cultivar_Ja_scaffold7753,_whole_genome_shotgun_sequence	2	5	0	100
gi_811891810_gb_JXRI01002612.1__Saccharina_japonica_cultivar_Ja_scaffold2666,_whole_genome_shotgun_sequence	23	74	4	91
gi_811880964_gb_JXRI01005144.1__Saccharina_japonica_cultivar_Ja_scaffold5676,_whole_genome_shotgun_sequence	9	12	0	100
gi_811885895_gb_JXRI01004361.1__Saccharina_japonica_cultivar_Ja_scaffold4695,_whole_genome_shotgun_sequence	12	20	0	100
gi_811891710_gb_JXRI01002712.1__Saccharina_japonica_cultivar_Ja_scaffold2775,_whole_genome_shotgun_sequence	33	67	3	96
gi_811901809_gb_JXRI01000922.1__Saccharina_japonica_cultivar_Ja_scaffold923,_whole_genome_shotgun_sequence	101	368	0	99
gi_811875307_gb_JXRI01006599.1__Saccharina_japonica_cultivar_Ja_scaffold7709,_whole_genome_shotgun_sequence	0	5
gi_811897350_gb_JXRI01001231.1__Saccharina_japonica_cultivar_Ja_scaffold1232,_whole_genome_shotgun_sequence	104	278	0	100
gi_811891023_gb_JXRI01003398.1__Saccharina_japonica_cultivar_Ja_scaffold3568,_whole_genome_shotgun_sequence	9	35	11	88
gi_811891636_gb_JXRI01002786.1__Saccharina_japonica_cultivar_Ja_scaffold2852,_whole_genome_shotgun_sequence	17	62	0	100
gi_811880453_gb_JXRI01005655.1__Saccharina_japonica_cultivar_Ja_scaffold6304,_whole_genome_shotgun_sequence	0	9
gi_811882127_gb_JXRI01004837.1__Saccharina_japonica_cultivar_Ja_scaffold5274,_whole_genome_shotgun_sequence	4	15	25	75
gi_811875112_gb_JXRI01006794.1__Saccharina_japonica_cultivar_Ja_scaffold7921,_whole_genome_shotgun_sequence	4	5	0	100
gi_811902608_gb_JXRI01000124.1__Saccharina_japonica_cultivar_Ja_scaffold124,_whole_genome_shotgun_sequence	533	1085	2	96
gi_811891923_gb_JXRI01002499.1__Saccharina_japonica_cultivar_Ja_scaffold2543,_whole_genome_shotgun_sequence	32	83	3	96
gi_811880166_gb_JXRI01005941.1__Saccharina_japonica_cultivar_Ja_scaffold6670,_whole_genome_shotgun_sequence	2	8	100	0
gi_811899936_gb_JXRI01001031.1__Saccharina_japonica_cultivar_Ja_scaffold1032,_whole_genome_shotgun_sequence	94	335	1	98
gi_811901813_gb_JXRI01000918.1__Saccharina_japonica_cultivar_Ja_scaffold919,_whole_genome_shotgun_sequence	177	370	1	98
gi_811874946_gb_JXRI01006960.1__Saccharina_japonica_cultivar_Ja_scaffold8099,_whole_genome_shotgun_sequence	0	5
gi_811897102_gb_JXRI01001476.1__Saccharina_japonica_cultivar_Ja_scaffold1479,_whole_genome_shotgun_sequence	64	222	3	96
gi_811880110_gb_JXRI01005997.1__Saccharina_japonica_cultivar_Ja_scaffold6751,_whole_genome_shotgun_sequence	1	8	0	100
gi_811897211_gb_JXRI01001367.1__Saccharina_japonica_cultivar_Ja_scaffold1368,_whole_genome_shotgun_sequence	52	245	0	100
gi_811891364_gb_JXRI01003058.1__Saccharina_japonica_cultivar_Ja_scaffold3164,_whole_genome_shotgun_sequence	10	46	0	100
gi_811880345_gb_JXRI01005763.1__Saccharina_japonica_cultivar_Ja_scaffold6439,_whole_genome_shotgun_sequence	3	9	0	100
gi_811892086_gb_JXRI01002406.1__Saccharina_japonica_cultivar_Ja_scaffold2443,_whole_genome_shotgun_sequence	40	92	7	87
gi_811890832_gb_JXRI01003589.1__Saccharina_japonica_cultivar_Ja_scaffold3803,_whole_genome_shotgun_sequence	6	31	0	100
gi_811886010_gb_JXRI01004246.1__Saccharina_japonica_cultivar_Ja_scaffold4556,_whole_genome_shotgun_sequence	9	21	100	0
gi_811875591_gb_JXRI01006428.1__Saccharina_japonica_cultivar_Ja_scaffold7496,_whole_genome_shotgun_sequence	2	6	50	50
gi_811890886_gb_JXRI01003535.1__Saccharina_japonica_cultivar_Ja_scaffold3738,_whole_genome_shotgun_sequence	4	32	0	100
gi_811902088_gb_JXRI01000644.1__Saccharina_japonica_cultivar_Ja_scaffold645,_whole_genome_shotgun_sequence	182	496	3	94
gi_811890001_gb_JXRI01003626.1__Saccharina_japonica_cultivar_Ja_scaffold3848,_whole_genome_shotgun_sequence	29	30	100	0
gi_811891280_gb_JXRI01003142.1__Saccharina_japonica_cultivar_Ja_scaffold3263,_whole_genome_shotgun_sequence	20	43	0	100
gi_811896640_gb_JXRI01001937.1__Saccharina_japonica_cultivar_Ja_scaffold1952,_whole_genome_shotgun_sequence	80	148	1	97
gi_811895234_gb_JXRI01002170.1__Saccharina_japonica_cultivar_Ja_scaffold2192,_whole_genome_shotgun_sequence	70	118	0	100
gi_811886481_gb_JXRI01003892.1__Saccharina_japonica_cultivar_Ja_scaffold4152,_whole_genome_shotgun_sequence	5	25	0	100
gi_811897111_gb_JXRI01001467.1__Saccharina_japonica_cultivar_Ja_scaffold1470,_whole_genome_shotgun_sequence	60	224	1	96
gi_811876260_gb_JXRI01006363.1__Saccharina_japonica_cultivar_Ja_scaffold7365,_whole_genome_shotgun_sequence	0	6
gi_811887092_gb_JXRI01003822.1__Saccharina_japonica_cultivar_Ja_scaffold4068,_whole_genome_shotgun_sequence	16	27	12	87
gi_811886802_gb_JXRI01003849.1__Saccharina_japonica_cultivar_Ja_scaffold4101,_whole_genome_shotgun_sequence	3	26	100	0
gi_811901830_gb_JXRI01000901.1__Saccharina_japonica_cultivar_Ja_scaffold902,_whole_genome_shotgun_sequence	227	376	2	97
gi_811902026_gb_JXRI01000706.1__Saccharina_japonica_cultivar_Ja_scaffold707,_whole_genome_shotgun_sequence	178	461	2	97
gi_811880537_gb_JXRI01005571.1__Saccharina_japonica_cultivar_Ja_scaffold6201,_whole_genome_shotgun_sequence	5	10	20	80
gi_811902517_gb_JXRI01000215.1__Saccharina_japonica_cultivar_Ja_scaffold215,_whole_genome_shotgun_sequence	513	895	3	95
gi_811902105_gb_JXRI01000627.1__Saccharina_japonica_cultivar_Ja_scaffold628,_whole_genome_shotgun_sequence	175	505	1	98
gi_811891411_gb_JXRI01003011.1__Saccharina_japonica_cultivar_Ja_scaffold3109,_whole_genome_shotgun_sequence	16	48	0	100
gi_811880515_gb_JXRI01005593.1__Saccharina_japonica_cultivar_Ja_scaffold6224,_whole_genome_shotgun_sequence	0	9
gi_811880647_gb_JXRI01005461.1__Saccharina_japonica_cultivar_Ja_scaffold6062,_whole_genome_shotgun_sequence	3	10	0	100
gi_811877199_gb_JXRI01006296.1__Saccharina_japonica_cultivar_Ja_scaffold7227,_whole_genome_shotgun_sequence	5	7	20	80
gi_811902179_gb_JXRI01000553.1__Saccharina_japonica_cultivar_Ja_scaffold554,_whole_genome_shotgun_sequence	216	554	3	96
gi_811886774_gb_JXRI01003853.1__Saccharina_japonica_cultivar_Ja_scaffold4107,_whole_genome_shotgun_sequence	26	26	88	11
gi_811879967_gb_JXRI01006140.1__Saccharina_japonica_cultivar_Ja_scaffold6982,_whole_genome_shotgun_sequence	2	7	100	0
gi_811883874_gb_JXRI01004727.1__Saccharina_japonica_cultivar_Ja_scaffold5137,_whole_genome_shotgun_sequence	6	16	100	0
gi_811881137_gb_JXRI01004971.1__Saccharina_japonica_cultivar_Ja_scaffold5450,_whole_genome_shotgun_sequence	7	13	0	100
gi_811898963_gb_JXRI01001086.1__Saccharina_japonica_cultivar_Ja_scaffold1087,_whole_genome_shotgun_sequence	201	318	2	95
gi_811896988_gb_JXRI01001590.1__Saccharina_japonica_cultivar_Ja_scaffold1593,_whole_genome_shotgun_sequence	96	197	1	97
gi_811886110_gb_JXRI01004146.1__Saccharina_japonica_cultivar_Ja_scaffold4445,_whole_genome_shotgun_sequence	17	22	0	100
gi_811880464_gb_JXRI01005644.1__Saccharina_japonica_cultivar_Ja_scaffold6291,_whole_genome_shotgun_sequence	1	9	0	100
gi_811897277_gb_JXRI01001301.1__Saccharina_japonica_cultivar_Ja_scaffold1302,_whole_genome_shotgun_sequence	97	257	0	98
gi_811875297_gb_JXRI01006609.1__Saccharina_japonica_cultivar_Ja_scaffold7720,_whole_genome_shotgun_sequence	1	5	0	100
gi_811891773_gb_JXRI01002649.1__Saccharina_japonica_cultivar_Ja_scaffold2705,_whole_genome_shotgun_sequence	16	71	0	93
gi_811902491_gb_JXRI01000241.1__Saccharina_japonica_cultivar_Ja_scaffold241,_whole_genome_shotgun_sequence	472	853	1	97
gi_811889055_gb_JXRI01003684.1__Saccharina_japonica_cultivar_Ja_scaffold3914,_whole_genome_shotgun_sequence	23	29	95	4
gi_811897286_gb_JXRI01001292.1__Saccharina_japonica_cultivar_Ja_scaffold1293,_whole_genome_shotgun_sequence	64	259	3	96
gi_811885751_gb_JXRI01004504.1__Saccharina_japonica_cultivar_Ja_scaffold4870,_whole_genome_shotgun_sequence	9	18	66	33
gi_811895074_gb_JXRI01002182.1__Saccharina_japonica_cultivar_Ja_scaffold2206,_whole_genome_shotgun_sequence	43	117	2	93
gi_811897719_gb_JXRI01001163.1__Saccharina_japonica_cultivar_Ja_scaffold1164,_whole_genome_shotgun_sequence	118	294	6	92
gi_811891871_gb_JXRI01002551.1__Saccharina_japonica_cultivar_Ja_scaffold2599,_whole_genome_shotgun_sequence	19	79	0	100
gi_811875433_gb_JXRI01006473.1__Saccharina_japonica_cultivar_Ja_scaffold7562,_whole_genome_shotgun_sequence	0	6
gi_811881010_gb_JXRI01005098.1__Saccharina_japonica_cultivar_Ja_scaffold5616,_whole_genome_shotgun_sequence	5	13	0	100
gi_811886043_gb_JXRI01004213.1__Saccharina_japonica_cultivar_Ja_scaffold4520,_whole_genome_shotgun_sequence	11	21	9	90
gi_811876863_gb_JXRI01006325.1__Saccharina_japonica_cultivar_Ja_scaffold7300,_whole_genome_shotgun_sequence	6	6	0	100
gi_811897004_gb_JXRI01001574.1__Saccharina_japonica_cultivar_Ja_scaffold1577,_whole_genome_shotgun_sequence	84	200	2	97
gi_811896748_gb_JXRI01001830.1__Saccharina_japonica_cultivar_Ja_scaffold1841,_whole_genome_shotgun_sequence	61	162	1	98
gi_811893381_gb_JXRI01002287.1__Saccharina_japonica_cultivar_Ja_scaffold2320,_whole_genome_shotgun_sequence	29	104	3	96
gi_811891912_gb_JXRI01002510.1__Saccharina_japonica_cultivar_Ja_scaffold2558,_whole_genome_shotgun_sequence	31	82	6	93
gi_811885877_gb_JXRI01004379.1__Saccharina_japonica_cultivar_Ja_scaffold4717,_whole_genome_shotgun_sequence	4	19	0	100
gi_811893843_gb_JXRI01002253.1__Saccharina_japonica_cultivar_Ja_scaffold2279,_whole_genome_shotgun_sequence	21	109	4	90
gi_811886238_gb_JXRI01004018.1__Saccharina_japonica_cultivar_Ja_scaffold4299,_whole_genome_shotgun_sequence	4	24	0	100
gi_811880369_gb_JXRI01005739.1__Saccharina_japonica_cultivar_Ja_scaffold6410,_whole_genome_shotgun_sequence	4	9	75	25
gi_811891782_gb_JXRI01002640.1__Saccharina_japonica_cultivar_Ja_scaffold2696,_whole_genome_shotgun_sequence	30	72	0	100
gi_811901845_gb_JXRI01000886.1__Saccharina_japonica_cultivar_Ja_scaffold887,_whole_genome_shotgun_sequence	214	382	2	96
gi_811890979_gb_JXRI01003442.1__Saccharina_japonica_cultivar_Ja_scaffold3623,_whole_genome_shotgun_sequence	7	34	85	14
gi_811880268_gb_JXRI01005840.1__Saccharina_japonica_cultivar_Ja_scaffold6540,_whole_genome_shotgun_sequence	2	8	50	50
gi_811891202_gb_JXRI01003220.1__Saccharina_japonica_cultivar_Ja_scaffold3361,_whole_genome_shotgun_sequence	28	40	0	100
gi_811880256_gb_JXRI01005851.1__Saccharina_japonica_cultivar_Ja_scaffold6555,_whole_genome_shotgun_sequence	2	8	0	100
gi_811890968_gb_JXRI01003453.1__Saccharina_japonica_cultivar_Ja_scaffold3636,_whole_genome_shotgun_sequence	12	33	91	8
gi_811887988_gb_JXRI01003748.1__Saccharina_japonica_cultivar_Ja_scaffold3983,_whole_genome_shotgun_sequence	11	28	81	18
gi_811885385_gb_JXRI01004630.1__Saccharina_japonica_cultivar_Ja_scaffold5020,_whole_genome_shotgun_sequence	13	17	0	100
gi_811892341_gb_JXRI01002370.1__Saccharina_japonica_cultivar_Ja_scaffold2406,_whole_genome_shotgun_sequence	39	95	2	97
gi_811876773_gb_JXRI01006327.1__Saccharina_japonica_cultivar_Ja_scaffold7302,_whole_genome_shotgun_sequence	0	6
gi_811902655_gb_JXRI01000077.1__Saccharina_japonica_cultivar_Ja_scaffold77,_whole_genome_shotgun_sequence	528	1245	2	96
gi_811886227_gb_JXRI01004029.1__Saccharina_japonica_cultivar_Ja_scaffold4310,_whole_genome_shotgun_sequence	10	24	0	100
gi_811897052_gb_JXRI01001526.1__Saccharina_japonica_cultivar_Ja_scaffold1529,_whole_genome_shotgun_sequence	64	212	4	93
gi_811902669_gb_JXRI01000063.1__Saccharina_japonica_cultivar_Ja_scaffold63,_whole_genome_shotgun_sequence	372	1301	2	97
gi_811885836_gb_JXRI01004420.1__Saccharina_japonica_cultivar_Ja_scaffold4764,_whole_genome_shotgun_sequence	12	19	0	100
gi_811896565_gb_JXRI01002012.1__Saccharina_japonica_cultivar_Ja_scaffold2030,_whole_genome_shotgun_sequence	50	138	4	94
gi_811880774_gb_JXRI01005334.1__Saccharina_japonica_cultivar_Ja_scaffold5902,_whole_genome_shotgun_sequence	6	11	66	33
gi_811890961_gb_JXRI01003460.1__Saccharina_japonica_cultivar_Ja_scaffold3645,_whole_genome_shotgun_sequence	13	33	84	7
gi_811891794_gb_JXRI01002628.1__Saccharina_japonica_cultivar_Ja_scaffold2684,_whole_genome_shotgun_sequence	28	73	0	100
gi_811902535_gb_JXRI01000197.1__Saccharina_japonica_cultivar_Ja_scaffold197,_whole_genome_shotgun_sequence	398	932	2	97
gi_811886178_gb_JXRI01004078.1__Saccharina_japonica_cultivar_Ja_scaffold4366,_whole_genome_shotgun_sequence	13	23	0	100
gi_811877320_gb_JXRI01006290.1__Saccharina_japonica_cultivar_Ja_scaffold7212,_whole_genome_shotgun_sequence	5	7	0	100
gi_811880771_gb_JXRI01005337.1__Saccharina_japonica_cultivar_Ja_scaffold5907,_whole_genome_shotgun_sequence	3	11	0	100
gi_811886328_gb_JXRI01003936.1__Saccharina_japonica_cultivar_Ja_scaffold4203,_whole_genome_shotgun_sequence	18	25	0	100
gi_811891316_gb_JXRI01003106.1__Saccharina_japonica_cultivar_Ja_scaffold3220,_whole_genome_shotgun_sequence	20	44	5	95
gi_811880099_gb_JXRI01006008.1__Saccharina_japonica_cultivar_Ja_scaffold6768,_whole_genome_shotgun_sequence	6	8	0	100
gi_811880275_gb_JXRI01005833.1__Saccharina_japonica_cultivar_Ja_scaffold6530,_whole_genome_shotgun_sequence	1	8	0	100
gi_811886136_gb_JXRI01004120.1__Saccharina_japonica_cultivar_Ja_scaffold4418,_whole_genome_shotgun_sequence	9	22	100	0
gi_811901886_gb_JXRI01000845.1__Saccharina_japonica_cultivar_Ja_scaffold846,_whole_genome_shotgun_sequence	205	398	2	97
gi_811896776_gb_JXRI01001802.1__Saccharina_japonica_cultivar_Ja_scaffold1812,_whole_genome_shotgun_sequence	79	166	2	97
gi_811880174_gb_JXRI01005933.1__Saccharina_japonica_cultivar_Ja_scaffold6662,_whole_genome_shotgun_sequence	1	8	100	0
gi_811877324_gb_JXRI01006286.1__Saccharina_japonica_cultivar_Ja_scaffold7198,_whole_genome_shotgun_sequence	4	7	100	0
gi_811896775_gb_JXRI01001803.1__Saccharina_japonica_cultivar_Ja_scaffold1813,_whole_genome_shotgun_sequence	36	166	2	97
gi_811897076_gb_JXRI01001502.1__Saccharina_japonica_cultivar_Ja_scaffold1505,_whole_genome_shotgun_sequence	133	216	4	95
gi_811890858_gb_JXRI01003563.1__Saccharina_japonica_cultivar_Ja_scaffold3772,_whole_genome_shotgun_sequence	15	31	0	100
gi_811901588_gb_JXRI01000950.1__Saccharina_japonica_cultivar_Ja_scaffold951,_whole_genome_shotgun_sequence	228	360	4	94
gi_811881306_gb_JXRI01004924.1__Saccharina_japonica_cultivar_Ja_scaffold5392,_whole_genome_shotgun_sequence	2	14	0	100
gi_811891793_gb_JXRI01002629.1__Saccharina_japonica_cultivar_Ja_scaffold2685,_whole_genome_shotgun_sequence	22	73	0	100
gi_811884105_gb_JXRI01004708.1__Saccharina_japonica_cultivar_Ja_scaffold5113,_whole_genome_shotgun_sequence	11	16	100	0
gi_811902514_gb_JXRI01000218.1__Saccharina_japonica_cultivar_Ja_scaffold218,_whole_genome_shotgun_sequence	226	891	2	97
gi_811891837_gb_JXRI01002585.1__Saccharina_japonica_cultivar_Ja_scaffold2635,_whole_genome_shotgun_sequence	24	76	0	100
gi_811880956_gb_JXRI01005152.1__Saccharina_japonica_cultivar_Ja_scaffold5684,_whole_genome_shotgun_sequence	3	12	0	100
gi_811900643_gb_JXRI01000992.1__Saccharina_japonica_cultivar_Ja_scaffold993,_whole_genome_shotgun_sequence	202	346	5	93
gi_811897123_gb_JXRI01001455.1__Saccharina_japonica_cultivar_Ja_scaffold1458,_whole_genome_shotgun_sequence	127	225	2	96
gi_811885865_gb_JXRI01004391.1__Saccharina_japonica_cultivar_Ja_scaffold4731,_whole_genome_shotgun_sequence	6	19	100	0
gi_811891721_gb_JXRI01002701.1__Saccharina_japonica_cultivar_Ja_scaffold2763,_whole_genome_shotgun_sequence	29	68	10	89
gi_811891625_gb_JXRI01002797.1__Saccharina_japonica_cultivar_Ja_scaffold2864,_whole_genome_shotgun_sequence	26	62	3	96
gi_811878429_gb_JXRI01006230.1__Saccharina_japonica_cultivar_Ja_scaffold7107,_whole_genome_shotgun_sequence	0	7
gi_811880260_gb_JXRI01005848.1__Saccharina_japonica_cultivar_Ja_scaffold6552,_whole_genome_shotgun_sequence	1	8	0	100
gi_811897458_gb_JXRI01001196.1__Saccharina_japonica_cultivar_Ja_scaffold1197,_whole_genome_shotgun_sequence	69	287	0	100
gi_811880943_gb_JXRI01005165.1__Saccharina_japonica_cultivar_Ja_scaffold5698,_whole_genome_shotgun_sequence	9	12	0	100
gi_811901585_gb_JXRI01000953.1__Saccharina_japonica_cultivar_Ja_scaffold954,_whole_genome_shotgun_sequence	153	359	1	98
gi_811896829_gb_JXRI01001749.1__Saccharina_japonica_cultivar_Ja_scaffold1757,_whole_genome_shotgun_sequence	68	193	0	100
gi_811875152_gb_JXRI01006754.1__Saccharina_japonica_cultivar_Ja_scaffold7876,_whole_genome_shotgun_sequence	3	5	0	100
gi_811891632_gb_JXRI01002790.1__Saccharina_japonica_cultivar_Ja_scaffold2856,_whole_genome_shotgun_sequence	20	62	0	100
gi_811891570_gb_JXRI01002852.1__Saccharina_japonica_cultivar_Ja_scaffold2925,_whole_genome_shotgun_sequence	23	58	4	95
gi_811890196_gb_JXRI01003609.1__Saccharina_japonica_cultivar_Ja_scaffold3826,_whole_genome_shotgun_sequence	7	30	0	100
gi_811874991_gb_JXRI01006915.1__Saccharina_japonica_cultivar_Ja_scaffold8050,_whole_genome_shotgun_sequence	4	5	0	100
gi_811886363_gb_JXRI01003923.1__Saccharina_japonica_cultivar_Ja_scaffold4189,_whole_genome_shotgun_sequence	22	25	0	100
gi_811891638_gb_JXRI01002784.1__Saccharina_japonica_cultivar_Ja_scaffold2850,_whole_genome_shotgun_sequence	25	98	0	100
gi_811890905_gb_JXRI01003516.1__Saccharina_japonica_cultivar_Ja_scaffold3715,_whole_genome_shotgun_sequence	11	32	90	9
gi_811891258_gb_JXRI01003164.1__Saccharina_japonica_cultivar_Ja_scaffold3290,_whole_genome_shotgun_sequence	33	42	87	12
gi_811879705_gb_JXRI01006163.1__Saccharina_japonica_cultivar_Ja_scaffold7010,_whole_genome_shotgun_sequence	0	7
gi_811885857_gb_JXRI01004399.1__Saccharina_japonica_cultivar_Ja_scaffold4740,_whole_genome_shotgun_sequence	10	19	80	20
gi_811880655_gb_JXRI01005453.1__Saccharina_japonica_cultivar_Ja_scaffold6054,_whole_genome_shotgun_sequence	0	10
gi_811886119_gb_JXRI01004137.1__Saccharina_japonica_cultivar_Ja_scaffold4436,_whole_genome_shotgun_sequence	13	22	100	0
gi_811876103_gb_JXRI01006382.1__Saccharina_japonica_cultivar_Ja_scaffold7401,_whole_genome_shotgun_sequence	0	6
gi_811891139_gb_JXRI01003282.1__Saccharina_japonica_cultivar_Ja_scaffold3432,_whole_genome_shotgun_sequence	13	38	7	92
gi_811891128_gb_JXRI01003293.1__Saccharina_japonica_cultivar_Ja_scaffold3445,_whole_genome_shotgun_sequence	26	38	96	3
gi_811887987_gb_JXRI01003749.1__Saccharina_japonica_cultivar_Ja_scaffold3984,_whole_genome_shotgun_sequence	15	28	0	100
gi_811891376_gb_JXRI01003046.1__Saccharina_japonica_cultivar_Ja_scaffold3147,_whole_genome_shotgun_sequence	29	47	3	96
gi_811891245_gb_JXRI01003177.1__Saccharina_japonica_cultivar_Ja_scaffold3305,_whole_genome_shotgun_sequence	22	41	0	100
gi_811890840_gb_JXRI01003581.1__Saccharina_japonica_cultivar_Ja_scaffold3794,_whole_genome_shotgun_sequence	5	31	60	40
gi_811885654_gb_JXRI01004601.1__Saccharina_japonica_cultivar_Ja_scaffold4983,_whole_genome_shotgun_sequence	12	17	91	8
gi_811880523_gb_JXRI01005585.1__Saccharina_japonica_cultivar_Ja_scaffold6216,_whole_genome_shotgun_sequence	8	10	0	100
gi_811875002_gb_JXRI01006904.1__Saccharina_japonica_cultivar_Ja_scaffold8038,_whole_genome_shotgun_sequence	0	5
gi_811896868_gb_JXRI01001710.1__Saccharina_japonica_cultivar_Ja_scaffold1718,_whole_genome_shotgun_sequence	90	180	3	95
gi_811891135_gb_JXRI01003286.1__Saccharina_japonica_cultivar_Ja_scaffold3438,_whole_genome_shotgun_sequence	29	38	0	100
gi_811897194_gb_JXRI01001384.1__Saccharina_japonica_cultivar_Ja_scaffold1385,_whole_genome_shotgun_sequence	124	240	2	96
gi_811880516_gb_JXRI01005592.1__Saccharina_japonica_cultivar_Ja_scaffold6223,_whole_genome_shotgun_sequence	1	10	0	100
gi_811890977_gb_JXRI01003444.1__Saccharina_japonica_cultivar_Ja_scaffold3625,_whole_genome_shotgun_sequence	11	34	0	100
gi_811882786_gb_JXRI01004788.1__Saccharina_japonica_cultivar_Ja_scaffold5213,_whole_genome_shotgun_sequence	10	15	50	50
gi_811891372_gb_JXRI01003050.1__Saccharina_japonica_cultivar_Ja_scaffold3154,_whole_genome_shotgun_sequence	12	46	0	100
gi_811885879_gb_JXRI01004377.1__Saccharina_japonica_cultivar_Ja_scaffold4715,_whole_genome_shotgun_sequence	4	19	50	50
gi_811890844_gb_JXRI01003577.1__Saccharina_japonica_cultivar_Ja_scaffold3790,_whole_genome_shotgun_sequence	20	31	0	100
gi_811886397_gb_JXRI01003912.1__Saccharina_japonica_cultivar_Ja_scaffold4176,_whole_genome_shotgun_sequence	6	25	0	100
gi_811885803_gb_JXRI01004452.1__Saccharina_japonica_cultivar_Ja_scaffold4803,_whole_genome_shotgun_sequence	11	19	0	100
gi_811880726_gb_JXRI01005382.1__Saccharina_japonica_cultivar_Ja_scaffold5969,_whole_genome_shotgun_sequence	4	11	0	100
gi_811880595_gb_JXRI01005513.1__Saccharina_japonica_cultivar_Ja_scaffold6122,_whole_genome_shotgun_sequence	5	10	0	100
gi_811891260_gb_JXRI01003162.1__Saccharina_japonica_cultivar_Ja_scaffold3288,_whole_genome_shotgun_sequence	6	42	83	16
gi_811880921_gb_JXRI01005187.1__Saccharina_japonica_cultivar_Ja_scaffold5727,_whole_genome_shotgun_sequence	1	12	100	0
gi_811891234_gb_JXRI01003188.1__Saccharina_japonica_cultivar_Ja_scaffold3320,_whole_genome_shotgun_sequence	12	41	0	100
gi_811887915_gb_JXRI01003758.1__Saccharina_japonica_cultivar_Ja_scaffold3994,_whole_genome_shotgun_sequence	19	28	84	15
gi_811902595_gb_JXRI01000137.1__Saccharina_japonica_cultivar_Ja_scaffold137,_whole_genome_shotgun_sequence	599	1051	4	95
gi_811896484_gb_JXRI01002093.1__Saccharina_japonica_cultivar_Ja_scaffold2112,_whole_genome_shotgun_sequence	42	126	4	95
gi_811886127_gb_JXRI01004129.1__Saccharina_japonica_cultivar_Ja_scaffold4428,_whole_genome_shotgun_sequence	2	22	100	0
gi_811887310_gb_JXRI01003803.1__Saccharina_japonica_cultivar_Ja_scaffold4046,_whole_genome_shotgun_sequence	17	27	100	0
gi_811880209_gb_JXRI01005898.1__Saccharina_japonica_cultivar_Ja_scaffold6616,_whole_genome_shotgun_sequence	3	8	0	100
gi_811875153_gb_JXRI01006753.1__Saccharina_japonica_cultivar_Ja_scaffold7875,_whole_genome_shotgun_sequence	4	5	0	100
gi_811880426_gb_JXRI01005682.1__Saccharina_japonica_cultivar_Ja_scaffold6339,_whole_genome_shotgun_sequence	2	9	50	50
gi_811885813_gb_JXRI01004442.1__Saccharina_japonica_cultivar_Ja_scaffold4790,_whole_genome_shotgun_sequence	2	19	50	50
gi_811891761_gb_JXRI01002661.1__Saccharina_japonica_cultivar_Ja_scaffold2720,_whole_genome_shotgun_sequence	42	70	95	4
gi_811891209_gb_JXRI01003213.1__Saccharina_japonica_cultivar_Ja_scaffold3352,_whole_genome_shotgun_sequence	32	40	90	6
gi_811875030_gb_JXRI01006876.1__Saccharina_japonica_cultivar_Ja_scaffold8009,_whole_genome_shotgun_sequence	2	5	0	100
gi_811901974_gb_JXRI01000758.1__Saccharina_japonica_cultivar_Ja_scaffold759,_whole_genome_shotgun_sequence	215	436	1	97
gi_811891096_gb_JXRI01003325.1__Saccharina_japonica_cultivar_Ja_scaffold3485,_whole_genome_shotgun_sequence	15	37	0	100
gi_811886124_gb_JXRI01004132.1__Saccharina_japonica_cultivar_Ja_scaffold4431,_whole_genome_shotgun_sequence	7	22	0	100
gi_811880092_gb_JXRI01006015.1__Saccharina_japonica_cultivar_Ja_scaffold6780,_whole_genome_shotgun_sequence	0	8
gi_811896578_gb_JXRI01001999.1__Saccharina_japonica_cultivar_Ja_scaffold2016,_whole_genome_shotgun_sequence	55	140	1	98
gi_811880827_gb_JXRI01005281.1__Saccharina_japonica_cultivar_Ja_scaffold5844,_whole_genome_shotgun_sequence	7	11	0	100
gi_811881001_gb_JXRI01005107.1__Saccharina_japonica_cultivar_Ja_scaffold5625,_whole_genome_shotgun_sequence	3	12	100	0
gi_811891021_gb_JXRI01003400.1__Saccharina_japonica_cultivar_Ja_scaffold3571,_whole_genome_shotgun_sequence	25	35	0	100
gi_811896918_gb_JXRI01001660.1__Saccharina_japonica_cultivar_Ja_scaffold1665,_whole_genome_shotgun_sequence	123	186	1	98
gi_811894968_gb_JXRI01002188.1__Saccharina_japonica_cultivar_Ja_scaffold2212,_whole_genome_shotgun_sequence	28	116	3	96
gi_811880542_gb_JXRI01005566.1__Saccharina_japonica_cultivar_Ja_scaffold6196,_whole_genome_shotgun_sequence	0	10
gi_811878065_gb_JXRI01006247.1__Saccharina_japonica_cultivar_Ja_scaffold7133,_whole_genome_shotgun_sequence	3	7	66	0
gi_811890867_gb_JXRI01003554.1__Saccharina_japonica_cultivar_Ja_scaffold3758,_whole_genome_shotgun_sequence	15	31	0	100
gi_811880813_gb_JXRI01005295.1__Saccharina_japonica_cultivar_Ja_scaffold5859,_whole_genome_shotgun_sequence	2	11	0	100
gi_811891514_gb_JXRI01002908.1__Saccharina_japonica_cultivar_Ja_scaffold2991,_whole_genome_shotgun_sequence	19	55	5	94
gi_811897144_gb_JXRI01001434.1__Saccharina_japonica_cultivar_Ja_scaffold1437,_whole_genome_shotgun_sequence	149	231	2	97
gi_811875131_gb_JXRI01006775.1__Saccharina_japonica_cultivar_Ja_scaffold7897,_whole_genome_shotgun_sequence	1	5	0	100
gi_811902241_gb_JXRI01000491.1__Saccharina_japonica_cultivar_Ja_scaffold492,_whole_genome_shotgun_sequence	278	587	2	96
gi_811902033_gb_JXRI01000699.1__Saccharina_japonica_cultivar_Ja_scaffold700,_whole_genome_shotgun_sequence	127	464	10	89
gi_811882785_gb_JXRI01004789.1__Saccharina_japonica_cultivar_Ja_scaffold5214,_whole_genome_shotgun_sequence	0	15
gi_811896899_gb_JXRI01001679.1__Saccharina_japonica_cultivar_Ja_scaffold1685,_whole_genome_shotgun_sequence	75	183	2	97
gi_811889370_gb_JXRI01003657.1__Saccharina_japonica_cultivar_Ja_scaffold3882,_whole_genome_shotgun_sequence	5	29	0	100
gi_811891703_gb_JXRI01002719.1__Saccharina_japonica_cultivar_Ja_scaffold2784,_whole_genome_shotgun_sequence	21	66	0	100
gi_811892962_gb_JXRI01002314.1__Saccharina_japonica_cultivar_Ja_scaffold2347,_whole_genome_shotgun_sequence	57	102	10	89
gi_811896983_gb_JXRI01001595.1__Saccharina_japonica_cultivar_Ja_scaffold1599,_whole_genome_shotgun_sequence	115	197	7	90
gi_811880420_gb_JXRI01005688.1__Saccharina_japonica_cultivar_Ja_scaffold6349,_whole_genome_shotgun_sequence	1	9	0	100
gi_811885937_gb_JXRI01004319.1__Saccharina_japonica_cultivar_Ja_scaffold4641,_whole_genome_shotgun_sequence	2	20	0	100
gi_811880822_gb_JXRI01005286.1__Saccharina_japonica_cultivar_Ja_scaffold5850,_whole_genome_shotgun_sequence	4	11	0	100
gi_811897354_gb_JXRI01001229.1__Saccharina_japonica_cultivar_Ja_scaffold1230,_whole_genome_shotgun_sequence	103	279	2	93
gi_811891366_gb_JXRI01003056.1__Saccharina_japonica_cultivar_Ja_scaffold3162,_whole_genome_shotgun_sequence	39	46	87	5
gi_811896579_gb_JXRI01001998.1__Saccharina_japonica_cultivar_Ja_scaffold2015,_whole_genome_shotgun_sequence	57	140	1	98
gi_811902085_gb_JXRI01000647.1__Saccharina_japonica_cultivar_Ja_scaffold648,_whole_genome_shotgun_sequence	185	494	2	97
gi_811893661_gb_JXRI01002270.1__Saccharina_japonica_cultivar_Ja_scaffold2299,_whole_genome_shotgun_sequence	25	106	0	96
gi_811902162_gb_JXRI01000570.1__Saccharina_japonica_cultivar_Ja_scaffold571,_whole_genome_shotgun_sequence	284	541	1	97
gi_811875145_gb_JXRI01006761.1__Saccharina_japonica_cultivar_Ja_scaffold7883,_whole_genome_shotgun_sequence	3	5	0	100
gi_811878064_gb_JXRI01006248.1__Saccharina_japonica_cultivar_Ja_scaffold7134,_whole_genome_shotgun_sequence	3	7	0	100
gi_811886757_gb_JXRI01003855.1__Saccharina_japonica_cultivar_Ja_scaffold4110,_whole_genome_shotgun_sequence	8	26	0	100
gi_811891252_gb_JXRI01003170.1__Saccharina_japonica_cultivar_Ja_scaffold3296,_whole_genome_shotgun_sequence	17	42	94	0
gi_811896490_gb_JXRI01002087.1__Saccharina_japonica_cultivar_Ja_scaffold2106,_whole_genome_shotgun_sequence	62	128	1	98
gi_811891214_gb_JXRI01003208.1__Saccharina_japonica_cultivar_Ja_scaffold3346,_whole_genome_shotgun_sequence	6	40	50	50
gi_811900327_gb_JXRI01001009.1__Saccharina_japonica_cultivar_Ja_scaffold1010,_whole_genome_shotgun_sequence	129	341	1	98
gi_811897068_gb_JXRI01001510.1__Saccharina_japonica_cultivar_Ja_scaffold1513,_whole_genome_shotgun_sequence	127	214	8	89
gi_811902246_gb_JXRI01000486.1__Saccharina_japonica_cultivar_Ja_scaffold487,_whole_genome_shotgun_sequence	200	590	6	91
gi_811887916_gb_JXRI01003757.1__Saccharina_japonica_cultivar_Ja_scaffold3993,_whole_genome_shotgun_sequence	4	28	100	0
gi_811901811_gb_JXRI01000920.1__Saccharina_japonica_cultivar_Ja_scaffold921,_whole_genome_shotgun_sequence	160	370	1	97
gi_811891831_gb_JXRI01002591.1__Saccharina_japonica_cultivar_Ja_scaffold2643,_whole_genome_shotgun_sequence	23	75	8	91
gi_811892699_gb_JXRI01002336.1__Saccharina_japonica_cultivar_Ja_scaffold2369,_whole_genome_shotgun_sequence	31	100	6	93
gi_811891381_gb_JXRI01003041.1__Saccharina_japonica_cultivar_Ja_scaffold3142,_whole_genome_shotgun_sequence	17	47	0	100
gi_811880690_gb_JXRI01005418.1__Saccharina_japonica_cultivar_Ja_scaffold6011,_whole_genome_shotgun_sequence	6	10	0	100
gi_811875468_gb_JXRI01006455.1__Saccharina_japonica_cultivar_Ja_scaffold7532,_whole_genome_shotgun_sequence	1	6	100	0
gi_811891425_gb_JXRI01002997.1__Saccharina_japonica_cultivar_Ja_scaffold3092,_whole_genome_shotgun_sequence	31	49	0	100
gi_811891790_gb_JXRI01002632.1__Saccharina_japonica_cultivar_Ja_scaffold2688,_whole_genome_shotgun_sequence	18	72	0	94
gi_811890950_gb_JXRI01003471.1__Saccharina_japonica_cultivar_Ja_scaffold3658,_whole_genome_shotgun_sequence	13	33	0	100
gi_811880377_gb_JXRI01005731.1__Saccharina_japonica_cultivar_Ja_scaffold6401,_whole_genome_shotgun_sequence	5	9	0	100
gi_811902438_gb_JXRI01000294.1__Saccharina_japonica_cultivar_Ja_scaffold295,_whole_genome_shotgun_sequence	411	767	4	94
gi_811886104_gb_JXRI01004152.1__Saccharina_japonica_cultivar_Ja_scaffold4452,_whole_genome_shotgun_sequence	1	22	0	100
gi_811902359_gb_JXRI01000373.1__Saccharina_japonica_cultivar_Ja_scaffold374,_whole_genome_shotgun_sequence	377	693	1	96
gi_811896886_gb_JXRI01001692.1__Saccharina_japonica_cultivar_Ja_scaffold1700,_whole_genome_shotgun_sequence	26	181	11	88
gi_811896788_gb_JXRI01001790.1__Saccharina_japonica_cultivar_Ja_scaffold1799,_whole_genome_shotgun_sequence	95	168	4	93
gi_811896996_gb_JXRI01001582.1__Saccharina_japonica_cultivar_Ja_scaffold1585,_whole_genome_shotgun_sequence	69	198	2	97
gi_811891242_gb_JXRI01003180.1__Saccharina_japonica_cultivar_Ja_scaffold3308,_whole_genome_shotgun_sequence	10	41	0	100
gi_811886243_gb_JXRI01004013.1__Saccharina_japonica_cultivar_Ja_scaffold4294,_whole_genome_shotgun_sequence	6	24	16	83
gi_811901850_gb_JXRI01000881.1__Saccharina_japonica_cultivar_Ja_scaffold882,_whole_genome_shotgun_sequence	184	385	5	92
gi_811899102_gb_JXRI01001079.1__Saccharina_japonica_cultivar_Ja_scaffold1080,_whole_genome_shotgun_sequence	77	319	0	100
gi_811896526_gb_JXRI01002051.1__Saccharina_japonica_cultivar_Ja_scaffold2069,_whole_genome_shotgun_sequence	40	132	0	100
gi_811896527_gb_JXRI01002050.1__Saccharina_japonica_cultivar_Ja_scaffold2068,_whole_genome_shotgun_sequence	50	132	2	98
gi_811902207_gb_JXRI01000525.1__Saccharina_japonica_cultivar_Ja_scaffold526,_whole_genome_shotgun_sequence	303	570	2	97
gi_811891842_gb_JXRI01002580.1__Saccharina_japonica_cultivar_Ja_scaffold2630,_whole_genome_shotgun_sequence	42	76	4	95
gi_811891119_gb_JXRI01003302.1__Saccharina_japonica_cultivar_Ja_scaffold3458,_whole_genome_shotgun_sequence	10	38	0	100
gi_811891263_gb_JXRI01003159.1__Saccharina_japonica_cultivar_Ja_scaffold3285,_whole_genome_shotgun_sequence	21	42	0	100
gi_811892457_gb_JXRI01002357.1__Saccharina_japonica_cultivar_Ja_scaffold2392,_whole_genome_shotgun_sequence	37	97	5	94
gi_811885117_gb_JXRI01004655.1__Saccharina_japonica_cultivar_Ja_scaffold5050,_whole_genome_shotgun_sequence	7	17	14	85
gi_811887984_gb_JXRI01003752.1__Saccharina_japonica_cultivar_Ja_scaffold3988,_whole_genome_shotgun_sequence	13	28	0	100
gi_811902128_gb_JXRI01000604.1__Saccharina_japonica_cultivar_Ja_scaffold605,_whole_genome_shotgun_sequence	195	513	0	99
gi_811886163_gb_JXRI01004093.1__Saccharina_japonica_cultivar_Ja_scaffold4386,_whole_genome_shotgun_sequence	2	23	0	100
gi_811880045_gb_JXRI01006062.1__Saccharina_japonica_cultivar_Ja_scaffold6854,_whole_genome_shotgun_sequence	3	7	0	100
gi_811891097_gb_JXRI01003324.1__Saccharina_japonica_cultivar_Ja_scaffold3484,_whole_genome_shotgun_sequence	20	37	95	5
gi_811902164_gb_JXRI01000568.1__Saccharina_japonica_cultivar_Ja_scaffold569,_whole_genome_shotgun_sequence	118	543	3	96
gi_811890187_gb_JXRI01003618.1__Saccharina_japonica_cultivar_Ja_scaffold3838,_whole_genome_shotgun_sequence	19	30	73	26
gi_811885829_gb_JXRI01004426.1__Saccharina_japonica_cultivar_Ja_scaffold4770,_whole_genome_shotgun_sequence	5	19	0	100
gi_811897470_gb_JXRI01001193.1__Saccharina_japonica_cultivar_Ja_scaffold1194,_whole_genome_shotgun_sequence	106	288	1	97
gi_811884918_gb_JXRI01004660.1__Saccharina_japonica_cultivar_Ja_scaffold5056,_whole_genome_shotgun_sequence	3	17	0	100
gi_811880729_gb_JXRI01005379.1__Saccharina_japonica_cultivar_Ja_scaffold5966,_whole_genome_shotgun_sequence	6	11	0	100
gi_811891179_gb_JXRI01003242.1__Saccharina_japonica_cultivar_Ja_scaffold3387,_whole_genome_shotgun_sequence	15	39	6	93
gi_811880814_gb_JXRI01005294.1__Saccharina_japonica_cultivar_Ja_scaffold5858,_whole_genome_shotgun_sequence	10	11	10	90
gi_811902380_gb_JXRI01000352.1__Saccharina_japonica_cultivar_Ja_scaffold353,_whole_genome_shotgun_sequence	318	716	1	97
gi_811902124_gb_JXRI01000608.1__Saccharina_japonica_cultivar_Ja_scaffold609,_whole_genome_shotgun_sequence	196	512	13	85
gi_811875293_gb_JXRI01006613.1__Saccharina_japonica_cultivar_Ja_scaffold7724,_whole_genome_shotgun_sequence	0	5
gi_811886053_gb_JXRI01004203.1__Saccharina_japonica_cultivar_Ja_scaffold4509,_whole_genome_shotgun_sequence	7	21	0	100
gi_811890920_gb_JXRI01003501.1__Saccharina_japonica_cultivar_Ja_scaffold3695,_whole_genome_shotgun_sequence	8	32	0	100
gi_811881052_gb_JXRI01005056.1__Saccharina_japonica_cultivar_Ja_scaffold5563,_whole_genome_shotgun_sequence	5	13	20	80
gi_811889211_gb_JXRI01003670.1__Saccharina_japonica_cultivar_Ja_scaffold3899,_whole_genome_shotgun_sequence	7	29	71	14
gi_811902010_gb_JXRI01000722.1__Saccharina_japonica_cultivar_Ja_scaffold723,_whole_genome_shotgun_sequence	189	454	3	96
gi_811891917_gb_JXRI01002505.1__Saccharina_japonica_cultivar_Ja_scaffold2550,_whole_genome_shotgun_sequence	38	83	0	100
gi_811891426_gb_JXRI01002996.1__Saccharina_japonica_cultivar_Ja_scaffold3091,_whole_genome_shotgun_sequence	25	49	4	96
gi_811881511_gb_JXRI01004898.1__Saccharina_japonica_cultivar_Ja_scaffold5358,_whole_genome_shotgun_sequence	4	14	0	75
gi_811880607_gb_JXRI01005501.1__Saccharina_japonica_cultivar_Ja_scaffold6108,_whole_genome_shotgun_sequence	1	10	0	100
gi_811886859_gb_JXRI01003846.1__Saccharina_japonica_cultivar_Ja_scaffold4098,_whole_genome_shotgun_sequence	14	26	0	100
gi_811883878_gb_JXRI01004723.1__Saccharina_japonica_cultivar_Ja_scaffold5131,_whole_genome_shotgun_sequence	7	16	85	14
gi_811891856_gb_JXRI01002566.1__Saccharina_japonica_cultivar_Ja_scaffold2615,_whole_genome_shotgun_sequence	69	78	100	0
gi_811891943_gb_JXRI01002479.1__Saccharina_japonica_cultivar_Ja_scaffold2522,_whole_genome_shotgun_sequence	17	85	0	100
gi_811891473_gb_JXRI01002949.1__Saccharina_japonica_cultivar_Ja_scaffold3036,_whole_genome_shotgun_sequence	27	52	0	96
gi_811875328_gb_JXRI01006578.1__Saccharina_japonica_cultivar_Ja_scaffold7684,_whole_genome_shotgun_sequence	1	6	100	0
gi_811875737_gb_JXRI01006413.1__Saccharina_japonica_cultivar_Ja_scaffold7475,_whole_genome_shotgun_sequence	1	6	0	100
gi_811888521_gb_JXRI01003716.1__Saccharina_japonica_cultivar_Ja_scaffold3947,_whole_genome_shotgun_sequence	11	28	0	100
gi_811891085_gb_JXRI01003336.1__Saccharina_japonica_cultivar_Ja_scaffold3498,_whole_genome_shotgun_sequence	12	37	8	91
gi_811875272_gb_JXRI01006634.1__Saccharina_japonica_cultivar_Ja_scaffold7745,_whole_genome_shotgun_sequence	2	5	0	100
gi_811897047_gb_JXRI01001531.1__Saccharina_japonica_cultivar_Ja_scaffold1534,_whole_genome_shotgun_sequence	127	212	2	97
gi_811875346_gb_JXRI01006560.1__Saccharina_japonica_cultivar_Ja_scaffold7666,_whole_genome_shotgun_sequence	3	6	0	100
gi_811892567_gb_JXRI01002351.1__Saccharina_japonica_cultivar_Ja_scaffold2385,_whole_genome_shotgun_sequence	55	98	0	100
gi_811891644_gb_JXRI01002778.1__Saccharina_japonica_cultivar_Ja_scaffold2844,_whole_genome_shotgun_sequence	23	63	0	100
gi_811888061_gb_JXRI01003745.1__Saccharina_japonica_cultivar_Ja_scaffold3980,_whole_genome_shotgun_sequence	14	28	100	0
gi_811887178_gb_JXRI01003815.1__Saccharina_japonica_cultivar_Ja_scaffold4061,_whole_genome_shotgun_sequence	8	27	12	87
gi_811902659_gb_JXRI01000073.1__Saccharina_japonica_cultivar_Ja_scaffold73,_whole_genome_shotgun_sequence	584	1264	1	97
gi_811890948_gb_JXRI01003473.1__Saccharina_japonica_cultivar_Ja_scaffold3660,_whole_genome_shotgun_sequence	13	33	100	0
gi_811881658_gb_JXRI01004882.1__Saccharina_japonica_cultivar_Ja_scaffold5339,_whole_genome_shotgun_sequence	5	14	0	100
gi_811882502_gb_JXRI01004805.1__Saccharina_japonica_cultivar_Ja_scaffold5236,_whole_genome_shotgun_sequence	9	15	0	100
gi_811894036_gb_JXRI01002245.1__Saccharina_japonica_cultivar_Ja_scaffold2271,_whole_genome_shotgun_sequence	65	109	1	96
gi_811890984_gb_JXRI01003437.1__Saccharina_japonica_cultivar_Ja_scaffold3618,_whole_genome_shotgun_sequence	10	34	80	20
gi_811880915_gb_JXRI01005193.1__Saccharina_japonica_cultivar_Ja_scaffold5733,_whole_genome_shotgun_sequence	2	12	0	100
gi_811902479_gb_JXRI01000253.1__Saccharina_japonica_cultivar_Ja_scaffold254,_whole_genome_shotgun_sequence	257	827	1	98
gi_811885925_gb_JXRI01004331.1__Saccharina_japonica_cultivar_Ja_scaffold4657,_whole_genome_shotgun_sequence	8	20	12	87
gi_811891053_gb_JXRI01003368.1__Saccharina_japonica_cultivar_Ja_scaffold3535,_whole_genome_shotgun_sequence	17	36	94	5
gi_811891717_gb_JXRI01002705.1__Saccharina_japonica_cultivar_Ja_scaffold2767,_whole_genome_shotgun_sequence	31	67	6	93
gi_811890580_gb_JXRI01003592.1__Saccharina_japonica_cultivar_Ja_scaffold3807,_whole_genome_shotgun_sequence	8	31	0	100
gi_811902718_gb_JXRI01000014.1__Saccharina_japonica_cultivar_Ja_scaffold14,_whole_genome_shotgun_sequence	893	2042	3	96
gi_811875412_gb_JXRI01006494.1__Saccharina_japonica_cultivar_Ja_scaffold7588,_whole_genome_shotgun_sequence	5	6	20	80
gi_811896672_gb_JXRI01001905.1__Saccharina_japonica_cultivar_Ja_scaffold1918,_whole_genome_shotgun_sequence	42	152	0	100
gi_811875202_gb_JXRI01006704.1__Saccharina_japonica_cultivar_Ja_scaffold7824,_whole_genome_shotgun_sequence	1	5	0	100
gi_811901824_gb_JXRI01000907.1__Saccharina_japonica_cultivar_Ja_scaffold908,_whole_genome_shotgun_sequence	127	373	3	96
gi_811896895_gb_JXRI01001683.1__Saccharina_japonica_cultivar_Ja_scaffold1689,_whole_genome_shotgun_sequence	58	183	3	96
gi_811891877_gb_JXRI01002545.1__Saccharina_japonica_cultivar_Ja_scaffold2593,_whole_genome_shotgun_sequence	27	80	3	96
gi_811884567_gb_JXRI01004682.1__Saccharina_japonica_cultivar_Ja_scaffold5079,_whole_genome_shotgun_sequence	6	16	66	33
gi_811887761_gb_JXRI01003765.1__Saccharina_japonica_cultivar_Ja_scaffold4003,_whole_genome_shotgun_sequence	9	28	0	100
gi_811880991_gb_JXRI01005117.1__Saccharina_japonica_cultivar_Ja_scaffold5638,_whole_genome_shotgun_sequence	3	12	100	0
gi_811880398_gb_JXRI01005710.1__Saccharina_japonica_cultivar_Ja_scaffold6377,_whole_genome_shotgun_sequence	5	9	0	100
gi_811899279_gb_JXRI01001068.1__Saccharina_japonica_cultivar_Ja_scaffold1069,_whole_genome_shotgun_sequence	181	323	2	97
gi_811892102_gb_JXRI01002402.1__Saccharina_japonica_cultivar_Ja_scaffold2439,_whole_genome_shotgun_sequence	26	92	3	92
gi_811902576_gb_JXRI01000156.1__Saccharina_japonica_cultivar_Ja_scaffold156,_whole_genome_shotgun_sequence	350	1013	5	92
gi_811886272_gb_JXRI01003984.1__Saccharina_japonica_cultivar_Ja_scaffold4261,_whole_genome_shotgun_sequence	15	24	100	0
gi_811901962_gb_JXRI01000769.1__Saccharina_japonica_cultivar_Ja_scaffold770,_whole_genome_shotgun_sequence	136	432	1	98
gi_811891579_gb_JXRI01002843.1__Saccharina_japonica_cultivar_Ja_scaffold2915,_whole_genome_shotgun_sequence	50	59	0	100
gi_811880151_gb_JXRI01005956.1__Saccharina_japonica_cultivar_Ja_scaffold6689,_whole_genome_shotgun_sequence	5	8	0	100
gi_811887091_gb_JXRI01003823.1__Saccharina_japonica_cultivar_Ja_scaffold4071,_whole_genome_shotgun_sequence	13	26	100	0
gi_811881076_gb_JXRI01005032.1__Saccharina_japonica_cultivar_Ja_scaffold5526,_whole_genome_shotgun_sequence	1	13	0	100
gi_811886293_gb_JXRI01003963.1__Saccharina_japonica_cultivar_Ja_scaffold4237,_whole_genome_shotgun_sequence	14	24	0	100
gi_811902145_gb_JXRI01000587.1__Saccharina_japonica_cultivar_Ja_scaffold588,_whole_genome_shotgun_sequence	245	527	2	96
gi_811896514_gb_JXRI01002063.1__Saccharina_japonica_cultivar_Ja_scaffold2081,_whole_genome_shotgun_sequence	73	131	8	91
gi_811880214_gb_JXRI01005893.1__Saccharina_japonica_cultivar_Ja_scaffold6611,_whole_genome_shotgun_sequence	3	8	0	100
gi_811887012_gb_JXRI01003832.1__Saccharina_japonica_cultivar_Ja_scaffold4082,_whole_genome_shotgun_sequence	9	26	0	100
gi_811897324_gb_JXRI01001254.1__Saccharina_japonica_cultivar_Ja_scaffold1255,_whole_genome_shotgun_sequence	57	271	1	92
gi_811896756_gb_JXRI01001822.1__Saccharina_japonica_cultivar_Ja_scaffold1833,_whole_genome_shotgun_sequence	64	162	3	96
gi_811897792_gb_JXRI01001159.1__Saccharina_japonica_cultivar_Ja_scaffold1160,_whole_genome_shotgun_sequence	120	295	3	95
gi_811885976_gb_JXRI01004280.1__Saccharina_japonica_cultivar_Ja_scaffold4594,_whole_genome_shotgun_sequence	12	21	0	100
gi_811880084_gb_JXRI01006023.1__Saccharina_japonica_cultivar_Ja_scaffold6795,_whole_genome_shotgun_sequence	3	7	0	100
gi_811874923_gb_JXRI01006983.1__Saccharina_japonica_cultivar_Ja_scaffold8124,_whole_genome_shotgun_sequence	1	4	0	100
gi_811902632_gb_JXRI01000100.1__Saccharina_japonica_cultivar_Ja_scaffold100,_whole_genome_shotgun_sequence	623	1153	1	97
gi_811891698_gb_JXRI01002724.1__Saccharina_japonica_cultivar_Ja_scaffold2789,_whole_genome_shotgun_sequence	20	66	5	95
gi_811881510_gb_JXRI01004899.1__Saccharina_japonica_cultivar_Ja_scaffold5359,_whole_genome_shotgun_sequence	3	14	0	100
gi_811875385_gb_JXRI01006521.1__Saccharina_japonica_cultivar_Ja_scaffold7621,_whole_genome_shotgun_sequence	0	6
gi_811897291_gb_JXRI01001287.1__Saccharina_japonica_cultivar_Ja_scaffold1288,_whole_genome_shotgun_sequence	66	261	0	100
gi_811880054_gb_JXRI01006053.1__Saccharina_japonica_cultivar_Ja_scaffold6842,_whole_genome_shotgun_sequence	1	7	0	100
gi_811880363_gb_JXRI01005745.1__Saccharina_japonica_cultivar_Ja_scaffold6416,_whole_genome_shotgun_sequence	2	9	100	0
gi_811891016_gb_JXRI01003405.1__Saccharina_japonica_cultivar_Ja_scaffold3576,_whole_genome_shotgun_sequence	5	35	0	100
gi_811881441_gb_JXRI01004906.1__Saccharina_japonica_cultivar_Ja_scaffold5369,_whole_genome_shotgun_sequence	6	14	16	83
gi_811896583_gb_JXRI01001994.1__Saccharina_japonica_cultivar_Ja_scaffold2011,_whole_genome_shotgun_sequence	57	140	0	100
gi_811891817_gb_JXRI01002605.1__Saccharina_japonica_cultivar_Ja_scaffold2657,_whole_genome_shotgun_sequence	24	74	0	100
gi_811891395_gb_JXRI01003027.1__Saccharina_japonica_cultivar_Ja_scaffold3127,_whole_genome_shotgun_sequence	17	48	0	100
gi_811902440_gb_JXRI01000292.1__Saccharina_japonica_cultivar_Ja_scaffold293,_whole_genome_shotgun_sequence	315	770	3	96
gi_811879997_gb_JXRI01006110.1__Saccharina_japonica_cultivar_Ja_scaffold6929,_whole_genome_shotgun_sequence	3	7	0	100
gi_811896479_gb_JXRI01002098.1__Saccharina_japonica_cultivar_Ja_scaffold2117,_whole_genome_shotgun_sequence	54	126	0	100
gi_811875246_gb_JXRI01006660.1__Saccharina_japonica_cultivar_Ja_scaffold7776,_whole_genome_shotgun_sequence	2	5	0	100
gi_811886244_gb_JXRI01004012.1__Saccharina_japonica_cultivar_Ja_scaffold4293,_whole_genome_shotgun_sequence	14	24	64	35
gi_811892423_gb_JXRI01002362.1__Saccharina_japonica_cultivar_Ja_scaffold2397,_whole_genome_shotgun_sequence	27	96	3	96
gi_811884408_gb_JXRI01004690.1__Saccharina_japonica_cultivar_Ja_scaffold5088,_whole_genome_shotgun_sequence	8	16	0	100
gi_811901901_gb_JXRI01000830.1__Saccharina_japonica_cultivar_Ja_scaffold831,_whole_genome_shotgun_sequence	199	405	6	92
gi_811891788_gb_JXRI01002634.1__Saccharina_japonica_cultivar_Ja_scaffold2690,_whole_genome_shotgun_sequence	26	72	0	96
gi_811880295_gb_JXRI01005813.1__Saccharina_japonica_cultivar_Ja_scaffold6502,_whole_genome_shotgun_sequence	4	8	100	0
gi_811880169_gb_JXRI01005938.1__Saccharina_japonica_cultivar_Ja_scaffold6667,_whole_genome_shotgun_sequence	2	8	0	100
gi_811875322_gb_JXRI01006584.1__Saccharina_japonica_cultivar_Ja_scaffold7692,_whole_genome_shotgun_sequence	2	6	0	100
gi_811880786_gb_JXRI01005322.1__Saccharina_japonica_cultivar_Ja_scaffold5889,_whole_genome_shotgun_sequence	7	11	100	0
gi_811896694_gb_JXRI01001883.1__Saccharina_japonica_cultivar_Ja_scaffold1895,_whole_genome_shotgun_sequence	65	154	1	98
gi_811902665_gb_JXRI01000067.1__Saccharina_japonica_cultivar_Ja_scaffold67,_whole_genome_shotgun_sequence	435	1287	2	97
gi_811902634_gb_JXRI01000098.1__Saccharina_japonica_cultivar_Ja_scaffold98,_whole_genome_shotgun_sequence	545	1156	3	96
gi_811875172_gb_JXRI01006734.1__Saccharina_japonica_cultivar_Ja_scaffold7855,_whole_genome_shotgun_sequence	2	5	0	100
gi_811902284_gb_JXRI01000448.1__Saccharina_japonica_cultivar_Ja_scaffold449,_whole_genome_shotgun_sequence	233	622	3	96
gi_811901946_gb_JXRI01000785.1__Saccharina_japonica_cultivar_Ja_scaffold786,_whole_genome_shotgun_sequence	176	421	4	95
gi_811886564_gb_JXRI01003878.1__Saccharina_japonica_cultivar_Ja_scaffold4136,_whole_genome_shotgun_sequence	11	26	90	9
gi_811885733_gb_JXRI01004522.1__Saccharina_japonica_cultivar_Ja_scaffold4894,_whole_genome_shotgun_sequence	10	18	100	0
gi_811875367_gb_JXRI01006539.1__Saccharina_japonica_cultivar_Ja_scaffold7643,_whole_genome_shotgun_sequence	2	6	0	100
gi_811886007_gb_JXRI01004249.1__Saccharina_japonica_cultivar_Ja_scaffold4559,_whole_genome_shotgun_sequence	9	21	88	11
gi_811891843_gb_JXRI01002579.1__Saccharina_japonica_cultivar_Ja_scaffold2629,_whole_genome_shotgun_sequence	23	77	0	100
gi_811885902_gb_JXRI01004354.1__Saccharina_japonica_cultivar_Ja_scaffold4686,_whole_genome_shotgun_sequence	4	20	0	100
gi_811881330_gb_JXRI01004920.1__Saccharina_japonica_cultivar_Ja_scaffold5388,_whole_genome_shotgun_sequence	5	14	60	0
gi_811881251_gb_JXRI01004937.1__Saccharina_japonica_cultivar_Ja_scaffold5408,_whole_genome_shotgun_sequence	4	14	0	100
gi_811883496_gb_JXRI01004751.1__Saccharina_japonica_cultivar_Ja_scaffold5167,_whole_genome_shotgun_sequence	3	16	0	100
gi_811880551_gb_JXRI01005557.1__Saccharina_japonica_cultivar_Ja_scaffold6184,_whole_genome_shotgun_sequence	0	10
gi_811885913_gb_JXRI01004343.1__Saccharina_japonica_cultivar_Ja_scaffold4673,_whole_genome_shotgun_sequence	3	20	0	100
gi_811880764_gb_JXRI01005344.1__Saccharina_japonica_cultivar_Ja_scaffold5921,_whole_genome_shotgun_sequence	7	11	71	28
gi_811897289_gb_JXRI01001289.1__Saccharina_japonica_cultivar_Ja_scaffold1290,_whole_genome_shotgun_sequence	80	260	1	97
gi_811875119_gb_JXRI01006787.1__Saccharina_japonica_cultivar_Ja_scaffold7912,_whole_genome_shotgun_sequence	0	5
gi_811878627_gb_JXRI01006215.1__Saccharina_japonica_cultivar_Ja_scaffold7086,_whole_genome_shotgun_sequence	1	7	100	0
gi_811880013_gb_JXRI01006094.1__Saccharina_japonica_cultivar_Ja_scaffold6902,_whole_genome_shotgun_sequence	3	7	100	0
gi_811897029_gb_JXRI01001549.1__Saccharina_japonica_cultivar_Ja_scaffold1552,_whole_genome_shotgun_sequence	53	207	0	100
gi_811898301_gb_JXRI01001126.1__Saccharina_japonica_cultivar_Ja_scaffold1127,_whole_genome_shotgun_sequence	134	305	3	96
gi_811901848_gb_JXRI01000883.1__Saccharina_japonica_cultivar_Ja_scaffold884,_whole_genome_shotgun_sequence	193	384	4	95
gi_811891380_gb_JXRI01003042.1__Saccharina_japonica_cultivar_Ja_scaffold3143,_whole_genome_shotgun_sequence	33	47	3	96
gi_811902497_gb_JXRI01000235.1__Saccharina_japonica_cultivar_Ja_scaffold235,_whole_genome_shotgun_sequence	512	863	2	97
gi_811882927_gb_JXRI01004780.1__Saccharina_japonica_cultivar_Ja_scaffold5203,_whole_genome_shotgun_sequence	3	15	0	100
gi_811875089_gb_JXRI01006817.1__Saccharina_japonica_cultivar_Ja_scaffold7944,_whole_genome_shotgun_sequence	4	5	0	100
gi_811880738_gb_JXRI01005370.1__Saccharina_japonica_cultivar_Ja_scaffold5952,_whole_genome_shotgun_sequence	2	11	0	100
gi_811881108_gb_JXRI01005000.1__Saccharina_japonica_cultivar_Ja_scaffold5487,_whole_genome_shotgun_sequence	7	13	0	100
gi_811886435_gb_JXRI01003901.1__Saccharina_japonica_cultivar_Ja_scaffold4163,_whole_genome_shotgun_sequence	6	25	100	0
gi_811896730_gb_JXRI01001847.1__Saccharina_japonica_cultivar_Ja_scaffold1858,_whole_genome_shotgun_sequence	92	160	2	97
gi_811885945_gb_JXRI01004311.1__Saccharina_japonica_cultivar_Ja_scaffold4632,_whole_genome_shotgun_sequence	1	20	0	100
gi_811892008_gb_JXRI01002430.1__Saccharina_japonica_cultivar_Ja_scaffold2468,_whole_genome_shotgun_sequence	22	90	0	100
gi_811880592_gb_JXRI01005516.1__Saccharina_japonica_cultivar_Ja_scaffold6128,_whole_genome_shotgun_sequence	3	10	100	0
gi_811875317_gb_JXRI01006589.1__Saccharina_japonica_cultivar_Ja_scaffold7697,_whole_genome_shotgun_sequence	4	5	0	100
gi_811886239_gb_JXRI01004017.1__Saccharina_japonica_cultivar_Ja_scaffold4298,_whole_genome_shotgun_sequence	2	24	0	100
gi_811896834_gb_JXRI01001744.1__Saccharina_japonica_cultivar_Ja_scaffold1752,_whole_genome_shotgun_sequence	61	175	3	93
gi_811897145_gb_JXRI01001433.1__Saccharina_japonica_cultivar_Ja_scaffold1436,_whole_genome_shotgun_sequence	103	231	2	94
gi_811880424_gb_JXRI01005684.1__Saccharina_japonica_cultivar_Ja_scaffold6343,_whole_genome_shotgun_sequence	3	9	0	100
gi_811902694_gb_JXRI01000038.1__Saccharina_japonica_cultivar_Ja_scaffold38,_whole_genome_shotgun_sequence	667	1479	3	96
gi_811897254_gb_JXRI01001324.1__Saccharina_japonica_cultivar_Ja_scaffold1325,_whole_genome_shotgun_sequence	141	253	1	98
gi_811891122_gb_JXRI01003299.1__Saccharina_japonica_cultivar_Ja_scaffold3455,_whole_genome_shotgun_sequence	3	38	0	100
gi_811897040_gb_JXRI01001538.1__Saccharina_japonica_cultivar_Ja_scaffold1541,_whole_genome_shotgun_sequence	53	210	3	92
gi_811879991_gb_JXRI01006116.1__Saccharina_japonica_cultivar_Ja_scaffold6939,_whole_genome_shotgun_sequence	5	7	0	100
gi_811874940_gb_JXRI01006966.1__Saccharina_japonica_cultivar_Ja_scaffold8105,_whole_genome_shotgun_sequence	3	5	0	100
gi_811880415_gb_JXRI01005693.1__Saccharina_japonica_cultivar_Ja_scaffold6355,_whole_genome_shotgun_sequence	6	9	83	16
gi_811885655_gb_JXRI01004600.1__Saccharina_japonica_cultivar_Ja_scaffold4982,_whole_genome_shotgun_sequence	9	17	0	100
gi_811879008_gb_JXRI01006196.1__Saccharina_japonica_cultivar_Ja_scaffold7060,_whole_genome_shotgun_sequence	2	7	0	100
gi_811896740_gb_JXRI01001838.1__Saccharina_japonica_cultivar_Ja_scaffold1849,_whole_genome_shotgun_sequence	79	161	0	100
gi_811880622_gb_JXRI01005486.1__Saccharina_japonica_cultivar_Ja_scaffold6092,_whole_genome_shotgun_sequence	6	10	83	16
gi_811899696_gb_JXRI01001043.1__Saccharina_japonica_cultivar_Ja_scaffold1044,_whole_genome_shotgun_sequence	100	331	5	95
gi_811875085_gb_JXRI01006821.1__Saccharina_japonica_cultivar_Ja_scaffold7948,_whole_genome_shotgun_sequence	3	5	0	100
gi_811885825_gb_JXRI01004430.1__Saccharina_japonica_cultivar_Ja_scaffold4774,_whole_genome_shotgun_sequence	1	19	0	100
gi_811899941_gb_JXRI01001026.1__Saccharina_japonica_cultivar_Ja_scaffold1027,_whole_genome_shotgun_sequence	156	336	1	97
gi_811886325_gb_JXRI01003937.1__Saccharina_japonica_cultivar_Ja_scaffold4206,_whole_genome_shotgun_sequence	4	25	0	100
gi_811897285_gb_JXRI01001293.1__Saccharina_japonica_cultivar_Ja_scaffold1294,_whole_genome_shotgun_sequence	161	259	0	100
gi_811889054_gb_JXRI01003685.1__Saccharina_japonica_cultivar_Ja_scaffold3915,_whole_genome_shotgun_sequence	9	29	0	100
gi_811902220_gb_JXRI01000512.1__Saccharina_japonica_cultivar_Ja_scaffold513,_whole_genome_shotgun_sequence	240	576	1	98
gi_811901867_gb_JXRI01000864.1__Saccharina_japonica_cultivar_Ja_scaffold865,_whole_genome_shotgun_sequence	129	392	3	95
gi_811881000_gb_JXRI01005108.1__Saccharina_japonica_cultivar_Ja_scaffold5626,_whole_genome_shotgun_sequence	1	12	0	100
gi_811891928_gb_JXRI01002494.1__Saccharina_japonica_cultivar_Ja_scaffold2537,_whole_genome_shotgun_sequence	33	84	6	93
gi_811902587_gb_JXRI01000145.1__Saccharina_japonica_cultivar_Ja_scaffold145,_whole_genome_shotgun_sequence	551	1038	1	96
gi_811891726_gb_JXRI01002696.1__Saccharina_japonica_cultivar_Ja_scaffold2758,_whole_genome_shotgun_sequence	9	68	0	100
gi_811898407_gb_JXRI01001120.1__Saccharina_japonica_cultivar_Ja_scaffold1121,_whole_genome_shotgun_sequence	55	306	3	96
gi_811892094_gb_JXRI01002404.1__Saccharina_japonica_cultivar_Ja_scaffold2441,_whole_genome_shotgun_sequence	28	92	0	100
gi_811902130_gb_JXRI01000602.1__Saccharina_japonica_cultivar_Ja_scaffold603,_whole_genome_shotgun_sequence	201	515	2	97
gi_811902218_gb_JXRI01000514.1__Saccharina_japonica_cultivar_Ja_scaffold515,_whole_genome_shotgun_sequence	341	575	4	95
gi_811880318_gb_JXRI01005790.1__Saccharina_japonica_cultivar_Ja_scaffold6470,_whole_genome_shotgun_sequence	5	9	0	80
gi_811891861_gb_JXRI01002561.1__Saccharina_japonica_cultivar_Ja_scaffold2610,_whole_genome_shotgun_sequence	21	78	4	95
gi_811890384_gb_JXRI01003605.1__Saccharina_japonica_cultivar_Ja_scaffold3822,_whole_genome_shotgun_sequence	13	30	7	92
gi_811875380_gb_JXRI01006526.1__Saccharina_japonica_cultivar_Ja_scaffold7628,_whole_genome_shotgun_sequence	5	6	0	100
gi_811880896_gb_JXRI01005212.1__Saccharina_japonica_cultivar_Ja_scaffold5756,_whole_genome_shotgun_sequence	7	12	71	28
gi_811885908_gb_JXRI01004348.1__Saccharina_japonica_cultivar_Ja_scaffold4678,_whole_genome_shotgun_sequence	2	20	0	100
gi_811902417_gb_JXRI01000315.1__Saccharina_japonica_cultivar_Ja_scaffold316,_whole_genome_shotgun_sequence	380	744	2	97
gi_811897053_gb_JXRI01001525.1__Saccharina_japonica_cultivar_Ja_scaffold1528,_whole_genome_shotgun_sequence	43	212	4	95
gi_811894816_gb_JXRI01002195.1__Saccharina_japonica_cultivar_Ja_scaffold2220,_whole_genome_shotgun_sequence	46	115	0	100
gi_811885661_gb_JXRI01004594.1__Saccharina_japonica_cultivar_Ja_scaffold4975,_whole_genome_shotgun_sequence	12	17	0	100
gi_811885835_gb_JXRI01004421.1__Saccharina_japonica_cultivar_Ja_scaffold4765,_whole_genome_shotgun_sequence	7	19	14	85
gi_811880560_gb_JXRI01005548.1__Saccharina_japonica_cultivar_Ja_scaffold6172,_whole_genome_shotgun_sequence	2	10	100	0
gi_811902282_gb_JXRI01000450.1__Saccharina_japonica_cultivar_Ja_scaffold451,_whole_genome_shotgun_sequence	355	620	2	96
gi_811901842_gb_JXRI01000889.1__Saccharina_japonica_cultivar_Ja_scaffold890,_whole_genome_shotgun_sequence	262	381	6	92
gi_811880381_gb_JXRI01005727.1__Saccharina_japonica_cultivar_Ja_scaffold6396,_whole_genome_shotgun_sequence	2	9	0	100
gi_811897193_gb_JXRI01001385.1__Saccharina_japonica_cultivar_Ja_scaffold1386,_whole_genome_shotgun_sequence	128	240	3	94
gi_811891624_gb_JXRI01002798.1__Saccharina_japonica_cultivar_Ja_scaffold2865,_whole_genome_shotgun_sequence	26	61	0	100
gi_811902361_gb_JXRI01000371.1__Saccharina_japonica_cultivar_Ja_scaffold372,_whole_genome_shotgun_sequence	84	694	1	97
gi_811899700_gb_JXRI01001039.1__Saccharina_japonica_cultivar_Ja_scaffold1040,_whole_genome_shotgun_sequence	79	333	12	87
gi_811880852_gb_JXRI01005256.1__Saccharina_japonica_cultivar_Ja_scaffold5807,_whole_genome_shotgun_sequence	4	11	0	100
gi_811897210_gb_JXRI01001368.1__Saccharina_japonica_cultivar_Ja_scaffold1369,_whole_genome_shotgun_sequence	65	244	4	95
gi_811887665_gb_JXRI01003771.1__Saccharina_japonica_cultivar_Ja_scaffold4011,_whole_genome_shotgun_sequence	16	27	6	93
gi_811880257_gb_JXRI01005850.1__Saccharina_japonica_cultivar_Ja_scaffold6554,_whole_genome_shotgun_sequence	5	8	80	20
gi_811891722_gb_JXRI01002700.1__Saccharina_japonica_cultivar_Ja_scaffold2762,_whole_genome_shotgun_sequence	32	68	0	100
gi_811885993_gb_JXRI01004263.1__Saccharina_japonica_cultivar_Ja_scaffold4575,_whole_genome_shotgun_sequence	10	21	100	0
gi_811875009_gb_JXRI01006897.1__Saccharina_japonica_cultivar_Ja_scaffold8031,_whole_genome_shotgun_sequence	2	5	0	100
gi_811896509_gb_JXRI01002068.1__Saccharina_japonica_cultivar_Ja_scaffold2086,_whole_genome_shotgun_sequence	49	131	2	97
gi_811893011_gb_JXRI01002313.1__Saccharina_japonica_cultivar_Ja_scaffold2346,_whole_genome_shotgun_sequence	61	102	1	98
gi_811885898_gb_JXRI01004358.1__Saccharina_japonica_cultivar_Ja_scaffold4691,_whole_genome_shotgun_sequence	15	20	0	100
gi_811897084_gb_JXRI01001494.1__Saccharina_japonica_cultivar_Ja_scaffold1497,_whole_genome_shotgun_sequence	134	217	1	97
gi_811886267_gb_JXRI01003989.1__Saccharina_japonica_cultivar_Ja_scaffold4266,_whole_genome_shotgun_sequence	6	24	0	100
gi_811891447_gb_JXRI01002975.1__Saccharina_japonica_cultivar_Ja_scaffold3067,_whole_genome_shotgun_sequence	20	50	0	100
gi_811880930_gb_JXRI01005178.1__Saccharina_japonica_cultivar_Ja_scaffold5715,_whole_genome_shotgun_sequence	4	12	0	100
gi_811891924_gb_JXRI01002498.1__Saccharina_japonica_cultivar_Ja_scaffold2542,_whole_genome_shotgun_sequence	18	83	0	100
gi_811895756_gb_JXRI01002145.1__Saccharina_japonica_cultivar_Ja_scaffold2167,_whole_genome_shotgun_sequence	22	120	0	100
gi_811875020_gb_JXRI01006886.1__Saccharina_japonica_cultivar_Ja_scaffold8020,_whole_genome_shotgun_sequence	0	5
gi_811891022_gb_JXRI01003399.1__Saccharina_japonica_cultivar_Ja_scaffold3569,_whole_genome_shotgun_sequence	15	45	0	100
gi_811879968_gb_JXRI01006139.1__Saccharina_japonica_cultivar_Ja_scaffold6980,_whole_genome_shotgun_sequence	0	7
gi_811880600_gb_JXRI01005508.1__Saccharina_japonica_cultivar_Ja_scaffold6115,_whole_genome_shotgun_sequence	4	10	0	100
gi_811896661_gb_JXRI01001916.1__Saccharina_japonica_cultivar_Ja_scaffold1930,_whole_genome_shotgun_sequence	27	151	0	100
gi_811875039_gb_JXRI01006867.1__Saccharina_japonica_cultivar_Ja_scaffold7998,_whole_genome_shotgun_sequence	5	5	0	100
gi_811902702_gb_JXRI01000030.1__Saccharina_japonica_cultivar_Ja_scaffold30,_whole_genome_shotgun_sequence	668	1571	1	98
gi_811875113_gb_JXRI01006793.1__Saccharina_japonica_cultivar_Ja_scaffold7920,_whole_genome_shotgun_sequence	2	5	50	50
gi_811891298_gb_JXRI01003124.1__Saccharina_japonica_cultivar_Ja_scaffold3239,_whole_genome_shotgun_sequence	27	44	3	96
gi_811890954_gb_JXRI01003467.1__Saccharina_japonica_cultivar_Ja_scaffold3654,_whole_genome_shotgun_sequence	6	33	100	0
gi_811901980_gb_JXRI01000752.1__Saccharina_japonica_cultivar_Ja_scaffold753,_whole_genome_shotgun_sequence	258	439	1	96
gi_811886204_gb_JXRI01004052.1__Saccharina_japonica_cultivar_Ja_scaffold4335,_whole_genome_shotgun_sequence	13	23	92	7
gi_811902223_gb_JXRI01000509.1__Saccharina_japonica_cultivar_Ja_scaffold510,_whole_genome_shotgun_sequence	297	577	6	93
gi_811881593_gb_JXRI01004889.1__Saccharina_japonica_cultivar_Ja_scaffold5348,_whole_genome_shotgun_sequence	3	14	0	100
gi_811901788_gb_JXRI01000943.1__Saccharina_japonica_cultivar_Ja_scaffold944,_whole_genome_shotgun_sequence	87	361	3	96
gi_811875011_gb_JXRI01006895.1__Saccharina_japonica_cultivar_Ja_scaffold8029,_whole_genome_shotgun_sequence	1	5	0	100
gi_811891661_gb_JXRI01002761.1__Saccharina_japonica_cultivar_Ja_scaffold2827,_whole_genome_shotgun_sequence	61	64	0	100
gi_811880575_gb_JXRI01005533.1__Saccharina_japonica_cultivar_Ja_scaffold6150,_whole_genome_shotgun_sequence	2	10	0	100
gi_811885715_gb_JXRI01004540.1__Saccharina_japonica_cultivar_Ja_scaffold4914,_whole_genome_shotgun_sequence	7	18	0	100
gi_811897896_gb_JXRI01001150.1__Saccharina_japonica_cultivar_Ja_scaffold1151,_whole_genome_shotgun_sequence	91	297	1	95
gi_811902512_gb_JXRI01000220.1__Saccharina_japonica_cultivar_Ja_scaffold220,_whole_genome_shotgun_sequence	487	890	3	96
gi_811891548_gb_JXRI01002874.1__Saccharina_japonica_cultivar_Ja_scaffold2949,_whole_genome_shotgun_sequence	12	57	8	91
gi_811897330_gb_JXRI01001248.1__Saccharina_japonica_cultivar_Ja_scaffold1249,_whole_genome_shotgun_sequence	66	273	1	96
gi_811875376_gb_JXRI01006530.1__Saccharina_japonica_cultivar_Ja_scaffold7633,_whole_genome_shotgun_sequence	4	6	0	100
gi_811902727_gb_JXRI01000005.1__Saccharina_japonica_cultivar_Ja_scaffold5,_whole_genome_shotgun_sequence	1355	2435	1	97
gi_811902109_gb_JXRI01000623.1__Saccharina_japonica_cultivar_Ja_scaffold624,_whole_genome_shotgun_sequence	200	507	4	96
gi_811896687_gb_JXRI01001890.1__Saccharina_japonica_cultivar_Ja_scaffold1902,_whole_genome_shotgun_sequence	52	154	1	98
gi_811901932_gb_JXRI01000799.1__Saccharina_japonica_cultivar_Ja_scaffold800,_whole_genome_shotgun_sequence	106	415	2	97
gi_811885685_gb_JXRI01004570.1__Saccharina_japonica_cultivar_Ja_scaffold4949,_whole_genome_shotgun_sequence	9	18	0	100
gi_811896602_gb_JXRI01001975.1__Saccharina_japonica_cultivar_Ja_scaffold1992,_whole_genome_shotgun_sequence	124	176	2	95
gi_811895233_gb_JXRI01002171.1__Saccharina_japonica_cultivar_Ja_scaffold2193,_whole_genome_shotgun_sequence	15	118	0	100
gi_811885780_gb_JXRI01004475.1__Saccharina_japonica_cultivar_Ja_scaffold4830,_whole_genome_shotgun_sequence	3	18	0	100
gi_811880579_gb_JXRI01005529.1__Saccharina_japonica_cultivar_Ja_scaffold6143,_whole_genome_shotgun_sequence	7	10	14	85
gi_811901805_gb_JXRI01000926.1__Saccharina_japonica_cultivar_Ja_scaffold927,_whole_genome_shotgun_sequence	98	367	1	98
gi_811890002_gb_JXRI01003625.1__Saccharina_japonica_cultivar_Ja_scaffold3847,_whole_genome_shotgun_sequence	8	30	0	100
gi_811896762_gb_JXRI01001816.1__Saccharina_japonica_cultivar_Ja_scaffold1827,_whole_genome_shotgun_sequence	49	164	4	95
gi_811886333_gb_JXRI01003934.1__Saccharina_japonica_cultivar_Ja_scaffold4201,_whole_genome_shotgun_sequence	9	25	88	0
gi_811902066_gb_JXRI01000666.1__Saccharina_japonica_cultivar_Ja_scaffold667,_whole_genome_shotgun_sequence	299	479	1	98
gi_811897110_gb_JXRI01001468.1__Saccharina_japonica_cultivar_Ja_scaffold1471,_whole_genome_shotgun_sequence	86	224	2	97
gi_811892124_gb_JXRI01002398.1__Saccharina_japonica_cultivar_Ja_scaffold2435,_whole_genome_shotgun_sequence	26	93	3	96
gi_811896812_gb_JXRI01001766.1__Saccharina_japonica_cultivar_Ja_scaffold1774,_whole_genome_shotgun_sequence	30	171	6	93
gi_811880807_gb_JXRI01005301.1__Saccharina_japonica_cultivar_Ja_scaffold5866,_whole_genome_shotgun_sequence	8	11	100	0
gi_811891950_gb_JXRI01002472.1__Saccharina_japonica_cultivar_Ja_scaffold2513,_whole_genome_shotgun_sequence	28	87	7	92
gi_811891070_gb_JXRI01003351.1__Saccharina_japonica_cultivar_Ja_scaffold3514,_whole_genome_shotgun_sequence	22	36	4	95
gi_811876864_gb_JXRI01006324.1__Saccharina_japonica_cultivar_Ja_scaffold7293,_whole_genome_shotgun_sequence	0	6
gi_811891826_gb_JXRI01002596.1__Saccharina_japonica_cultivar_Ja_scaffold2648,_whole_genome_shotgun_sequence	39	75	79	17
gi_811886274_gb_JXRI01003982.1__Saccharina_japonica_cultivar_Ja_scaffold4259,_whole_genome_shotgun_sequence	11	24	0	100
gi_811902650_gb_JXRI01000082.1__Saccharina_japonica_cultivar_Ja_scaffold82,_whole_genome_shotgun_sequence	582	1229	2	97
gi_811886534_gb_JXRI01003881.1__Saccharina_japonica_cultivar_Ja_scaffold4140,_whole_genome_shotgun_sequence	2	26	0	100
gi_811883609_gb_JXRI01004741.1__Saccharina_japonica_cultivar_Ja_scaffold5155,_whole_genome_shotgun_sequence	13	16	100	0
gi_811890939_gb_JXRI01003482.1__Saccharina_japonica_cultivar_Ja_scaffold3669,_whole_genome_shotgun_sequence	24	33	4	95
gi_811885382_gb_JXRI01004633.1__Saccharina_japonica_cultivar_Ja_scaffold5023,_whole_genome_shotgun_sequence	6	17	0	100
gi_811886896_gb_JXRI01003842.1__Saccharina_japonica_cultivar_Ja_scaffold4093,_whole_genome_shotgun_sequence	19	26	0	100
gi_811876659_gb_JXRI01006337.1__Saccharina_japonica_cultivar_Ja_scaffold7317,_whole_genome_shotgun_sequence	2	6	100	0
gi_811891508_gb_JXRI01002914.1__Saccharina_japonica_cultivar_Ja_scaffold2998,_whole_genome_shotgun_sequence	46	54	100	0
gi_811891451_gb_JXRI01002971.1__Saccharina_japonica_cultivar_Ja_scaffold3061,_whole_genome_shotgun_sequence	33	51	3	96
gi_811891541_gb_JXRI01002881.1__Saccharina_japonica_cultivar_Ja_scaffold2959,_whole_genome_shotgun_sequence	16	56	6	93
gi_811886088_gb_JXRI01004168.1__Saccharina_japonica_cultivar_Ja_scaffold4471,_whole_genome_shotgun_sequence	7	22	0	100
gi_811902365_gb_JXRI01000367.1__Saccharina_japonica_cultivar_Ja_scaffold368,_whole_genome_shotgun_sequence	397	698	2	96
gi_811901859_gb_JXRI01000872.1__Saccharina_japonica_cultivar_Ja_scaffold873,_whole_genome_shotgun_sequence	187	389	4	94
gi_811891291_gb_JXRI01003131.1__Saccharina_japonica_cultivar_Ja_scaffold3250,_whole_genome_shotgun_sequence	10	43	0	100
gi_811891337_gb_JXRI01003085.1__Saccharina_japonica_cultivar_Ja_scaffold3193,_whole_genome_shotgun_sequence	27	45	0	100
gi_811902442_gb_JXRI01000290.1__Saccharina_japonica_cultivar_Ja_scaffold291,_whole_genome_shotgun_sequence	409	770	2	97
gi_811875392_gb_JXRI01006514.1__Saccharina_japonica_cultivar_Ja_scaffold7613,_whole_genome_shotgun_sequence	2	6	0	100
gi_811902208_gb_JXRI01000524.1__Saccharina_japonica_cultivar_Ja_scaffold525,_whole_genome_shotgun_sequence	336	571	0	98
gi_811893075_gb_JXRI01002309.1__Saccharina_japonica_cultivar_Ja_scaffold2342,_whole_genome_shotgun_sequence	21	102	0	100
gi_811881232_gb_JXRI01004940.1__Saccharina_japonica_cultivar_Ja_scaffold5411,_whole_genome_shotgun_sequence	4	14	100	0
gi_811880220_gb_JXRI01005887.1__Saccharina_japonica_cultivar_Ja_scaffold6605,_whole_genome_shotgun_sequence	2	8	100	0
gi_811898514_gb_JXRI01001112.1__Saccharina_japonica_cultivar_Ja_scaffold1113,_whole_genome_shotgun_sequence	147	308	1	98
gi_811897239_gb_JXRI01001339.1__Saccharina_japonica_cultivar_Ja_scaffold1340,_whole_genome_shotgun_sequence	81	250	2	96
gi_811891693_gb_JXRI01002729.1__Saccharina_japonica_cultivar_Ja_scaffold2794,_whole_genome_shotgun_sequence	9	66	0	100
gi_811880742_gb_JXRI01005366.1__Saccharina_japonica_cultivar_Ja_scaffold5946,_whole_genome_shotgun_sequence	1	11	0	100
gi_811888610_gb_JXRI01003706.1__Saccharina_japonica_cultivar_Ja_scaffold3936,_whole_genome_shotgun_sequence	4	29	50	50
gi_811891456_gb_JXRI01002966.1__Saccharina_japonica_cultivar_Ja_scaffold3054,_whole_genome_shotgun_sequence	12	51	8	91
gi_811902405_gb_JXRI01000327.1__Saccharina_japonica_cultivar_Ja_scaffold328,_whole_genome_shotgun_sequence	361	732	1	97
gi_811892392_gb_JXRI01002365.1__Saccharina_japonica_cultivar_Ja_scaffold2401,_whole_genome_shotgun_sequence	17	96	0	82
gi_811881125_gb_JXRI01004983.1__Saccharina_japonica_cultivar_Ja_scaffold5467,_whole_genome_shotgun_sequence	6	13	0	100
gi_811891163_gb_JXRI01003258.1__Saccharina_japonica_cultivar_Ja_scaffold3406,_whole_genome_shotgun_sequence	13	39	84	15
gi_811891197_gb_JXRI01003225.1__Saccharina_japonica_cultivar_Ja_scaffold3366,_whole_genome_shotgun_sequence	13	40	0	100
gi_811895073_gb_JXRI01002183.1__Saccharina_japonica_cultivar_Ja_scaffold2207,_whole_genome_shotgun_sequence	48	117	16	83
gi_811897234_gb_JXRI01001344.1__Saccharina_japonica_cultivar_Ja_scaffold1345,_whole_genome_shotgun_sequence	155	249	3	96
gi_811880102_gb_JXRI01006005.1__Saccharina_japonica_cultivar_Ja_scaffold6764,_whole_genome_shotgun_sequence	2	8	0	100
gi_811880982_gb_JXRI01005126.1__Saccharina_japonica_cultivar_Ja_scaffold5649,_whole_genome_shotgun_sequence	7	12	0	100
gi_811887479_gb_JXRI01003789.1__Saccharina_japonica_cultivar_Ja_scaffold4029,_whole_genome_shotgun_sequence	9	27	100	0
gi_811880801_gb_JXRI01005307.1__Saccharina_japonica_cultivar_Ja_scaffold5873,_whole_genome_shotgun_sequence	9	11	0	100
gi_811886027_gb_JXRI01004229.1__Saccharina_japonica_cultivar_Ja_scaffold4538,_whole_genome_shotgun_sequence	5	21	100	0
gi_811886350_gb_JXRI01003928.1__Saccharina_japonica_cultivar_Ja_scaffold4195,_whole_genome_shotgun_sequence	4	25	25	75
gi_811880121_gb_JXRI01005986.1__Saccharina_japonica_cultivar_Ja_scaffold6734,_whole_genome_shotgun_sequence	0	8
gi_811885677_gb_JXRI01004578.1__Saccharina_japonica_cultivar_Ja_scaffold4959,_whole_genome_shotgun_sequence	16	18	100	0
gi_811875221_gb_JXRI01006685.1__Saccharina_japonica_cultivar_Ja_scaffold7803,_whole_genome_shotgun_sequence	1	5	0	100
gi_811896943_gb_JXRI01001635.1__Saccharina_japonica_cultivar_Ja_scaffold1639,_whole_genome_shotgun_sequence	40	191	2	97
gi_811896861_gb_JXRI01001717.1__Saccharina_japonica_cultivar_Ja_scaffold1725,_whole_genome_shotgun_sequence	108	179	1	98
gi_811881788_gb_JXRI01004868.1__Saccharina_japonica_cultivar_Ja_scaffold5319,_whole_genome_shotgun_sequence	5	14	20	80
gi_811875399_gb_JXRI01006507.1__Saccharina_japonica_cultivar_Ja_scaffold7602,_whole_genome_shotgun_sequence	4	6	0	100
gi_811874967_gb_JXRI01006939.1__Saccharina_japonica_cultivar_Ja_scaffold8077,_whole_genome_shotgun_sequence	1	5	0	100
gi_811891616_gb_JXRI01002806.1__Saccharina_japonica_cultivar_Ja_scaffold2873,_whole_genome_shotgun_sequence	25	61	0	96
gi_811891036_gb_JXRI01003385.1__Saccharina_japonica_cultivar_Ja_scaffold3553,_whole_genome_shotgun_sequence	19	35	5	94
gi_811895078_gb_JXRI01002178.1__Saccharina_japonica_cultivar_Ja_scaffold2202,_whole_genome_shotgun_sequence	73	117	2	95
gi_811880979_gb_JXRI01005129.1__Saccharina_japonica_cultivar_Ja_scaffold5652,_whole_genome_shotgun_sequence	3	12	66	33
gi_811902313_gb_JXRI01000419.1__Saccharina_japonica_cultivar_Ja_scaffold420,_whole_genome_shotgun_sequence	191	648	5	94
gi_811897150_gb_JXRI01001428.1__Saccharina_japonica_cultivar_Ja_scaffold1431,_whole_genome_shotgun_sequence	71	231	4	94
gi_811880476_gb_JXRI01005632.1__Saccharina_japonica_cultivar_Ja_scaffold6278,_whole_genome_shotgun_sequence	1	9	0	100
gi_811877198_gb_JXRI01006297.1__Saccharina_japonica_cultivar_Ja_scaffold7230,_whole_genome_shotgun_sequence	2	7	0	100
gi_811891730_gb_JXRI01002692.1__Saccharina_japonica_cultivar_Ja_scaffold2754,_whole_genome_shotgun_sequence	31	68	9	90
gi_811901890_gb_JXRI01000841.1__Saccharina_japonica_cultivar_Ja_scaffold842,_whole_genome_shotgun_sequence	245	403	3	95
gi_811888812_gb_JXRI01003699.1__Saccharina_japonica_cultivar_Ja_scaffold3929,_whole_genome_shotgun_sequence	7	29	0	100
gi_811881945_gb_JXRI01004855.1__Saccharina_japonica_cultivar_Ja_scaffold5299,_whole_genome_shotgun_sequence	3	15	100	0
gi_811877899_gb_JXRI01006259.1__Saccharina_japonica_cultivar_Ja_scaffold7153,_whole_genome_shotgun_sequence	2	7	0	100
gi_811898788_gb_JXRI01001094.1__Saccharina_japonica_cultivar_Ja_scaffold1095,_whole_genome_shotgun_sequence	93	316	1	98
gi_811881204_gb_JXRI01004948.1__Saccharina_japonica_cultivar_Ja_scaffold5421,_whole_genome_shotgun_sequence	2	14	0	100
gi_811891663_gb_JXRI01002759.1__Saccharina_japonica_cultivar_Ja_scaffold2825,_whole_genome_shotgun_sequence	24	64	0	100
gi_811880066_gb_JXRI01006041.1__Saccharina_japonica_cultivar_Ja_scaffold6823,_whole_genome_shotgun_sequence	3	7	0	100
gi_811891185_gb_JXRI01003236.1__Saccharina_japonica_cultivar_Ja_scaffold3377,_whole_genome_shotgun_sequence	20	39	0	95
gi_811882259_gb_JXRI01004820.1__Saccharina_japonica_cultivar_Ja_scaffold5254,_whole_genome_shotgun_sequence	6	15	16	83
gi_811884735_gb_JXRI01004675.1__Saccharina_japonica_cultivar_Ja_scaffold5072,_whole_genome_shotgun_sequence	5	16	0	100
gi_811875427_gb_JXRI01006479.1__Saccharina_japonica_cultivar_Ja_scaffold7568,_whole_genome_shotgun_sequence	4	6	0	100
gi_811886279_gb_JXRI01003977.1__Saccharina_japonica_cultivar_Ja_scaffold4254,_whole_genome_shotgun_sequence	0	24
gi_811892125_gb_JXRI01002397.1__Saccharina_japonica_cultivar_Ja_scaffold2434,_whole_genome_shotgun_sequence	47	93	2	97
gi_811882634_gb_JXRI01004796.1__Saccharina_japonica_cultivar_Ja_scaffold5223,_whole_genome_shotgun_sequence	7	15	85	0
gi_811889061_gb_JXRI01003678.1__Saccharina_japonica_cultivar_Ja_scaffold3907,_whole_genome_shotgun_sequence	15	29	100	0
gi_811901851_gb_JXRI01000880.1__Saccharina_japonica_cultivar_Ja_scaffold881,_whole_genome_shotgun_sequence	141	387	1	98
gi_811885700_gb_JXRI01004555.1__Saccharina_japonica_cultivar_Ja_scaffold4930,_whole_genome_shotgun_sequence	5	18	0	100
gi_811902646_gb_JXRI01000086.1__Saccharina_japonica_cultivar_Ja_scaffold86,_whole_genome_shotgun_sequence	454	1202	3	95
gi_811891937_gb_JXRI01002485.1__Saccharina_japonica_cultivar_Ja_scaffold2528,_whole_genome_shotgun_sequence	20	85	15	85
gi_811880684_gb_JXRI01005424.1__Saccharina_japonica_cultivar_Ja_scaffold6018,_whole_genome_shotgun_sequence	5	10	100	0
gi_811901999_gb_JXRI01000733.1__Saccharina_japonica_cultivar_Ja_scaffold734,_whole_genome_shotgun_sequence	257	449	1	96
gi_811896544_gb_JXRI01002033.1__Saccharina_japonica_cultivar_Ja_scaffold2051,_whole_genome_shotgun_sequence	53	135	3	94
gi_811896967_gb_JXRI01001611.1__Saccharina_japonica_cultivar_Ja_scaffold1615,_whole_genome_shotgun_sequence	87	194	2	96
gi_811880888_gb_JXRI01005220.1__Saccharina_japonica_cultivar_Ja_scaffold5764,_whole_genome_shotgun_sequence	5	12	0	100
gi_811880334_gb_JXRI01005774.1__Saccharina_japonica_cultivar_Ja_scaffold6452,_whole_genome_shotgun_sequence	0	9
gi_811880330_gb_JXRI01005778.1__Saccharina_japonica_cultivar_Ja_scaffold6456,_whole_genome_shotgun_sequence	2	9	0	100
gi_811889845_gb_JXRI01003631.1__Saccharina_japonica_cultivar_Ja_scaffold3853,_whole_genome_shotgun_sequence	4	30	0	100
gi_811875258_gb_JXRI01006648.1__Saccharina_japonica_cultivar_Ja_scaffold7761,_whole_genome_shotgun_sequence	2	5	100	0
gi_811902273_gb_JXRI01000459.1__Saccharina_japonica_cultivar_Ja_scaffold460,_whole_genome_shotgun_sequence	348	609	2	96
gi_811889673_gb_JXRI01003642.1__Saccharina_japonica_cultivar_Ja_scaffold3865,_whole_genome_shotgun_sequence	28	30	100	0
gi_811885841_gb_JXRI01004415.1__Saccharina_japonica_cultivar_Ja_scaffold4757,_whole_genome_shotgun_sequence	1	19	0	100
gi_811899695_gb_JXRI01001044.1__Saccharina_japonica_cultivar_Ja_scaffold1045,_whole_genome_shotgun_sequence	144	331	6	93
gi_811902508_gb_JXRI01000224.1__Saccharina_japonica_cultivar_Ja_scaffold224,_whole_genome_shotgun_sequence	564	884	3	96
gi_811889842_gb_JXRI01003634.1__Saccharina_japonica_cultivar_Ja_scaffold3857,_whole_genome_shotgun_sequence	7	30	85	14
gi_811880322_gb_JXRI01005786.1__Saccharina_japonica_cultivar_Ja_scaffold6464,_whole_genome_shotgun_sequence	3	9	0	100
gi_811896779_gb_JXRI01001799.1__Saccharina_japonica_cultivar_Ja_scaffold1809,_whole_genome_shotgun_sequence	104	166	0	97
gi_811877318_gb_JXRI01006292.1__Saccharina_japonica_cultivar_Ja_scaffold7218,_whole_genome_shotgun_sequence	2	7	0	100
gi_811891349_gb_JXRI01003073.1__Saccharina_japonica_cultivar_Ja_scaffold3179,_whole_genome_shotgun_sequence	29	45	0	100
gi_811886608_gb_JXRI01003872.1__Saccharina_japonica_cultivar_Ja_scaffold4129,_whole_genome_shotgun_sequence	11	26	100	0
gi_811885669_gb_JXRI01004586.1__Saccharina_japonica_cultivar_Ja_scaffold4967,_whole_genome_shotgun_sequence	3	17	0	100
gi_811902081_gb_JXRI01000651.1__Saccharina_japonica_cultivar_Ja_scaffold652,_whole_genome_shotgun_sequence	291	488	1	98
gi_811891948_gb_JXRI01002474.1__Saccharina_japonica_cultivar_Ja_scaffold2516,_whole_genome_shotgun_sequence	28	86	14	85
gi_811887363_gb_JXRI01003798.1__Saccharina_japonica_cultivar_Ja_scaffold4040,_whole_genome_shotgun_sequence	9	27	11	88
gi_811896577_gb_JXRI01002000.1__Saccharina_japonica_cultivar_Ja_scaffold2017,_whole_genome_shotgun_sequence	76	139	2	96
gi_811880206_gb_JXRI01005901.1__Saccharina_japonica_cultivar_Ja_scaffold6621,_whole_genome_shotgun_sequence	5	8	100	0
gi_811898139_gb_JXRI01001135.1__Saccharina_japonica_cultivar_Ja_scaffold1136,_whole_genome_shotgun_sequence	100	303	9	91
gi_811882072_gb_JXRI01004844.1__Saccharina_japonica_cultivar_Ja_scaffold5286,_whole_genome_shotgun_sequence	4	15	100	0
gi_811896552_gb_JXRI01002025.1__Saccharina_japonica_cultivar_Ja_scaffold2043,_whole_genome_shotgun_sequence	51	136	3	96
gi_811878631_gb_JXRI01006211.1__Saccharina_japonica_cultivar_Ja_scaffold7082,_whole_genome_shotgun_sequence	0	7
gi_811898579_gb_JXRI01001110.1__Saccharina_japonica_cultivar_Ja_scaffold1111,_whole_genome_shotgun_sequence	126	308	3	94
gi_811891464_gb_JXRI01002958.1__Saccharina_japonica_cultivar_Ja_scaffold3046,_whole_genome_shotgun_sequence	27	52	92	7
gi_811891468_gb_JXRI01002954.1__Saccharina_japonica_cultivar_Ja_scaffold3042,_whole_genome_shotgun_sequence	13	52	0	100
gi_811891189_gb_JXRI01003233.1__Saccharina_japonica_cultivar_Ja_scaffold3374,_whole_genome_shotgun_sequence	19	40	10	89
gi_811893379_gb_JXRI01002289.1__Saccharina_japonica_cultivar_Ja_scaffold2322,_whole_genome_shotgun_sequence	24	104	0	100
gi_811887662_gb_JXRI01003774.1__Saccharina_japonica_cultivar_Ja_scaffold4014,_whole_genome_shotgun_sequence	9	27	0	100
gi_811893201_gb_JXRI01002301.1__Saccharina_japonica_cultivar_Ja_scaffold2334,_whole_genome_shotgun_sequence	68	102	0	100
gi_811875992_gb_JXRI01006388.1__Saccharina_japonica_cultivar_Ja_scaffold7411,_whole_genome_shotgun_sequence	4	6	0	100
gi_811890982_gb_JXRI01003439.1__Saccharina_japonica_cultivar_Ja_scaffold3620,_whole_genome_shotgun_sequence	10	34	0	100
gi_811885916_gb_JXRI01004340.1__Saccharina_japonica_cultivar_Ja_scaffold4669,_whole_genome_shotgun_sequence	11	20	81	18
gi_811897246_gb_JXRI01001332.1__Saccharina_japonica_cultivar_Ja_scaffold1333,_whole_genome_shotgun_sequence	101	251	3	95
gi_811880069_gb_JXRI01006038.1__Saccharina_japonica_cultivar_Ja_scaffold6816,_whole_genome_shotgun_sequence	0	7
gi_811902481_gb_JXRI01000251.1__Saccharina_japonica_cultivar_Ja_scaffold252,_whole_genome_shotgun_sequence	493	832	3	95
gi_811889678_gb_JXRI01003637.1__Saccharina_japonica_cultivar_Ja_scaffold3860,_whole_genome_shotgun_sequence	10	30	0	100
gi_811897318_gb_JXRI01001260.1__Saccharina_japonica_cultivar_Ja_scaffold1261,_whole_genome_shotgun_sequence	134	270	3	95
gi_811897242_gb_JXRI01001336.1__Saccharina_japonica_cultivar_Ja_scaffold1337,_whole_genome_shotgun_sequence	79	251	5	94
gi_811876407_gb_JXRI01006351.1__Saccharina_japonica_cultivar_Ja_scaffold7344,_whole_genome_shotgun_sequence	3	6	33	66
gi_811901920_gb_JXRI01000811.1__Saccharina_japonica_cultivar_Ja_scaffold812,_whole_genome_shotgun_sequence	218	410	4	94
gi_811880704_gb_JXRI01005404.1__Saccharina_japonica_cultivar_Ja_scaffold5996,_whole_genome_shotgun_sequence	5	11	0	100
gi_811899588_gb_JXRI01001051.1__Saccharina_japonica_cultivar_Ja_scaffold1052,_whole_genome_shotgun_sequence	168	329	3	94
gi_811895947_gb_JXRI01002136.1__Saccharina_japonica_cultivar_Ja_scaffold2156,_whole_genome_shotgun_sequence	55	122	0	100
gi_811880105_gb_JXRI01006002.1__Saccharina_japonica_cultivar_Ja_scaffold6758,_whole_genome_shotgun_sequence	2	8	100	0
gi_811885881_gb_JXRI01004375.1__Saccharina_japonica_cultivar_Ja_scaffold4713,_whole_genome_shotgun_sequence	10	19	0	100
gi_811891115_gb_JXRI01003306.1__Saccharina_japonica_cultivar_Ja_scaffold3464,_whole_genome_shotgun_sequence	26	37	92	7
gi_811899382_gb_JXRI01001060.1__Saccharina_japonica_cultivar_Ja_scaffold1061,_whole_genome_shotgun_sequence	53	325	3	96
gi_811891025_gb_JXRI01003396.1__Saccharina_japonica_cultivar_Ja_scaffold3565,_whole_genome_shotgun_sequence	17	35	0	100
gi_811891930_gb_JXRI01002492.1__Saccharina_japonica_cultivar_Ja_scaffold2535,_whole_genome_shotgun_sequence	28	84	3	96
gi_811879974_gb_JXRI01006133.1__Saccharina_japonica_cultivar_Ja_scaffold6971,_whole_genome_shotgun_sequence	3	7	66	33
gi_811891309_gb_JXRI01003113.1__Saccharina_japonica_cultivar_Ja_scaffold3228,_whole_genome_shotgun_sequence	14	44	0	100
gi_811880103_gb_JXRI01006004.1__Saccharina_japonica_cultivar_Ja_scaffold6760,_whole_genome_shotgun_sequence	2	8	100	0
gi_811892184_gb_JXRI01002387.1__Saccharina_japonica_cultivar_Ja_scaffold2424,_whole_genome_shotgun_sequence	27	94	3	96
gi_811902303_gb_JXRI01000429.1__Saccharina_japonica_cultivar_Ja_scaffold430,_whole_genome_shotgun_sequence	338	639	4	94
gi_811877579_gb_JXRI01006272.1__Saccharina_japonica_cultivar_Ja_scaffold7176,_whole_genome_shotgun_sequence	1	7	0	100
gi_811875444_gb_JXRI01006464.1__Saccharina_japonica_cultivar_Ja_scaffold7547,_whole_genome_shotgun_sequence	3	6	0	100
gi_811902042_gb_JXRI01000690.1__Saccharina_japonica_cultivar_Ja_scaffold691,_whole_genome_shotgun_sequence	305	467	2	95
gi_811891697_gb_JXRI01002725.1__Saccharina_japonica_cultivar_Ja_scaffold2790,_whole_genome_shotgun_sequence	39	66	0	100
gi_811894685_gb_JXRI01002209.1__Saccharina_japonica_cultivar_Ja_scaffold2235,_whole_genome_shotgun_sequence	47	113	0	100
gi_811897986_gb_JXRI01001146.1__Saccharina_japonica_cultivar_Ja_scaffold1147,_whole_genome_shotgun_sequence	87	300	1	98
gi_811891067_gb_JXRI01003354.1__Saccharina_japonica_cultivar_Ja_scaffold3519,_whole_genome_shotgun_sequence	13	36	0	100
gi_811895579_gb_JXRI01002152.1__Saccharina_japonica_cultivar_Ja_scaffold2174,_whole_genome_shotgun_sequence	33	119	0	100
gi_811902032_gb_JXRI01000700.1__Saccharina_japonica_cultivar_Ja_scaffold701,_whole_genome_shotgun_sequence	144	463	0	100
gi_811897238_gb_JXRI01001340.1__Saccharina_japonica_cultivar_Ja_scaffold1341,_whole_genome_shotgun_sequence	87	250	4	94
gi_811879977_gb_JXRI01006130.1__Saccharina_japonica_cultivar_Ja_scaffold6961,_whole_genome_shotgun_sequence	7	7	100	0
gi_811902276_gb_JXRI01000456.1__Saccharina_japonica_cultivar_Ja_scaffold457,_whole_genome_shotgun_sequence	248	613	2	96
gi_811891741_gb_JXRI01002681.1__Saccharina_japonica_cultivar_Ja_scaffold2742,_whole_genome_shotgun_sequence	33	69	6	93
gi_811896656_gb_JXRI01001921.1__Saccharina_japonica_cultivar_Ja_scaffold1935,_whole_genome_shotgun_sequence	55	150	3	90
gi_811885856_gb_JXRI01004400.1__Saccharina_japonica_cultivar_Ja_scaffold4741,_whole_genome_shotgun_sequence	5	19	40	60
gi_811885774_gb_JXRI01004481.1__Saccharina_japonica_cultivar_Ja_scaffold4837,_whole_genome_shotgun_sequence	5	18	100	0
gi_811893284_gb_JXRI01002291.1__Saccharina_japonica_cultivar_Ja_scaffold2324,_whole_genome_shotgun_sequence	60	103	3	96
gi_811885747_gb_JXRI01004508.1__Saccharina_japonica_cultivar_Ja_scaffold4878,_whole_genome_shotgun_sequence	8	18	0	100
gi_811880212_gb_JXRI01005895.1__Saccharina_japonica_cultivar_Ja_scaffold6613,_whole_genome_shotgun_sequence	2	8	50	50
gi_811897507_gb_JXRI01001186.1__Saccharina_japonica_cultivar_Ja_scaffold1187,_whole_genome_shotgun_sequence	56	289	3	96
gi_811886026_gb_JXRI01004230.1__Saccharina_japonica_cultivar_Ja_scaffold4539,_whole_genome_shotgun_sequence	11	21	90	9
gi_811885657_gb_JXRI01004598.1__Saccharina_japonica_cultivar_Ja_scaffold4979,_whole_genome_shotgun_sequence	5	17	0	100
gi_811883732_gb_JXRI01004737.1__Saccharina_japonica_cultivar_Ja_scaffold5148,_whole_genome_shotgun_sequence	13	16	0	100
gi_811881146_gb_JXRI01004967.1__Saccharina_japonica_cultivar_Ja_scaffold5444,_whole_genome_shotgun_sequence	3	14	0	100
gi_811891273_gb_JXRI01003149.1__Saccharina_japonica_cultivar_Ja_scaffold3273,_whole_genome_shotgun_sequence	23	42	78	17
gi_811875191_gb_JXRI01006715.1__Saccharina_japonica_cultivar_Ja_scaffold7836,_whole_genome_shotgun_sequence	2	5	0	100
gi_811896929_gb_JXRI01001649.1__Saccharina_japonica_cultivar_Ja_scaffold1654,_whole_genome_shotgun_sequence	56	189	1	98
gi_811886591_gb_JXRI01003874.1__Saccharina_japonica_cultivar_Ja_scaffold4131,_whole_genome_shotgun_sequence	12	26	0	100
gi_811891899_gb_JXRI01002523.1__Saccharina_japonica_cultivar_Ja_scaffold2571,_whole_genome_shotgun_sequence	32	82	0	100
gi_811891977_gb_JXRI01002445.1__Saccharina_japonica_cultivar_Ja_scaffold2485,_whole_genome_shotgun_sequence	24	89	0	100
gi_811891403_gb_JXRI01003019.1__Saccharina_japonica_cultivar_Ja_scaffold3119,_whole_genome_shotgun_sequence	23	48	4	95
gi_811880450_gb_JXRI01005658.1__Saccharina_japonica_cultivar_Ja_scaffold6307,_whole_genome_shotgun_sequence	4	9	100	0
gi_811902150_gb_JXRI01000582.1__Saccharina_japonica_cultivar_Ja_scaffold583,_whole_genome_shotgun_sequence	291	531	2	96
gi_811902471_gb_JXRI01000261.1__Saccharina_japonica_cultivar_Ja_scaffold262,_whole_genome_shotgun_sequence	381	813	2	97
gi_811896710_gb_JXRI01001867.1__Saccharina_japonica_cultivar_Ja_scaffold1879,_whole_genome_shotgun_sequence	28	156	3	96
gi_811880867_gb_JXRI01005241.1__Saccharina_japonica_cultivar_Ja_scaffold5788,_whole_genome_shotgun_sequence	5	12	0	100
gi_811880553_gb_JXRI01005555.1__Saccharina_japonica_cultivar_Ja_scaffold6181,_whole_genome_shotgun_sequence	6	10	0	100
gi_811891538_gb_JXRI01002884.1__Saccharina_japonica_cultivar_Ja_scaffold2962,_whole_genome_shotgun_sequence	28	56	85	14
gi_811897767_gb_JXRI01001160.1__Saccharina_japonica_cultivar_Ja_scaffold1161,_whole_genome_shotgun_sequence	109	294	1	97
gi_811874942_gb_JXRI01006964.1__Saccharina_japonica_cultivar_Ja_scaffold8103,_whole_genome_shotgun_sequence	0	5
gi_811890575_gb_JXRI01003597.1__Saccharina_japonica_cultivar_Ja_scaffold3813,_whole_genome_shotgun_sequence	19	30	0	100
gi_811881656_gb_JXRI01004884.1__Saccharina_japonica_cultivar_Ja_scaffold5342,_whole_genome_shotgun_sequence	3	14	33	66
gi_811896853_gb_JXRI01001725.1__Saccharina_japonica_cultivar_Ja_scaffold1733,_whole_genome_shotgun_sequence	51	178	3	96
gi_811891706_gb_JXRI01002716.1__Saccharina_japonica_cultivar_Ja_scaffold2779,_whole_genome_shotgun_sequence	51	66	0	98
gi_811901843_gb_JXRI01000888.1__Saccharina_japonica_cultivar_Ja_scaffold889,_whole_genome_shotgun_sequence	193	381	3	96
gi_811880459_gb_JXRI01005649.1__Saccharina_japonica_cultivar_Ja_scaffold6297,_whole_genome_shotgun_sequence	4	9	100	0
gi_811876171_gb_JXRI01006370.1__Saccharina_japonica_cultivar_Ja_scaffold7378,_whole_genome_shotgun_sequence	5	6	0	100
gi_811886664_gb_JXRI01003866.1__Saccharina_japonica_cultivar_Ja_scaffold4122,_whole_genome_shotgun_sequence	13	26	100	0
gi_811896645_gb_JXRI01001932.1__Saccharina_japonica_cultivar_Ja_scaffold1947,_whole_genome_shotgun_sequence	74	148	2	97
gi_811875056_gb_JXRI01006850.1__Saccharina_japonica_cultivar_Ja_scaffold7979,_whole_genome_shotgun_sequence	1	5	0	100
gi_811902034_gb_JXRI01000698.1__Saccharina_japonica_cultivar_Ja_scaffold699,_whole_genome_shotgun_sequence	246	464	6	91
gi_811881096_gb_JXRI01005012.1__Saccharina_japonica_cultivar_Ja_scaffold5505,_whole_genome_shotgun_sequence	5	13	0	100
gi_811869661_gb_JXRI01008077.1__Saccharina_japonica_cultivar_Ja_scaffold9405,_whole_genome_shotgun_sequence	0	7
gi_811897226_gb_JXRI01001352.1__Saccharina_japonica_cultivar_Ja_scaffold1353,_whole_genome_shotgun_sequence	155	247	1	97
gi_811886024_gb_JXRI01004232.1__Saccharina_japonica_cultivar_Ja_scaffold4541,_whole_genome_shotgun_sequence	6	21	0	100
gi_811891167_gb_JXRI01003254.1__Saccharina_japonica_cultivar_Ja_scaffold3402,_whole_genome_shotgun_sequence	15	39	100	0
gi_811902434_gb_JXRI01000298.1__Saccharina_japonica_cultivar_Ja_scaffold299,_whole_genome_shotgun_sequence	393	764	2	97
gi_811886260_gb_JXRI01003996.1__Saccharina_japonica_cultivar_Ja_scaffold4273,_whole_genome_shotgun_sequence	17	24	11	88
gi_811891104_gb_JXRI01003317.1__Saccharina_japonica_cultivar_Ja_scaffold3476,_whole_genome_shotgun_sequence	14	37	0	100
gi_811891052_gb_JXRI01003369.1__Saccharina_japonica_cultivar_Ja_scaffold3537,_whole_genome_shotgun_sequence	6	36	0	100
gi_811896790_gb_JXRI01001788.1__Saccharina_japonica_cultivar_Ja_scaffold1797,_whole_genome_shotgun_sequence	58	168	0	100
gi_811891743_gb_JXRI01002679.1__Saccharina_japonica_cultivar_Ja_scaffold2739,_whole_genome_shotgun_sequence	15	69	0	100
gi_811896841_gb_JXRI01001737.1__Saccharina_japonica_cultivar_Ja_scaffold1745,_whole_genome_shotgun_sequence	108	176	1	98
gi_811902660_gb_JXRI01000072.1__Saccharina_japonica_cultivar_Ja_scaffold72,_whole_genome_shotgun_sequence	721	1268	2	97
gi_811885966_gb_JXRI01004290.1__Saccharina_japonica_cultivar_Ja_scaffold4607,_whole_genome_shotgun_sequence	8	20	0	100
gi_811875054_gb_JXRI01006852.1__Saccharina_japonica_cultivar_Ja_scaffold7981,_whole_genome_shotgun_sequence	2	5	100	0
gi_811876168_gb_JXRI01006373.1__Saccharina_japonica_cultivar_Ja_scaffold7381,_whole_genome_shotgun_sequence	4	6	0	100
gi_811879978_gb_JXRI01006129.1__Saccharina_japonica_cultivar_Ja_scaffold6960,_whole_genome_shotgun_sequence	5	7	60	40
gi_811888254_gb_JXRI01003730.1__Saccharina_japonica_cultivar_Ja_scaffold3963,_whole_genome_shotgun_sequence	11	28	9	90
gi_811874931_gb_JXRI01006975.1__Saccharina_japonica_cultivar_Ja_scaffold8115,_whole_genome_shotgun_sequence	1	5	0	100
gi_811884562_gb_JXRI01004687.1__Saccharina_japonica_cultivar_Ja_scaffold5084,_whole_genome_shotgun_sequence	3	16	100	0
gi_811891048_gb_JXRI01003373.1__Saccharina_japonica_cultivar_Ja_scaffold3541,_whole_genome_shotgun_sequence	6	35	50	50
gi_811875057_gb_JXRI01006849.1__Saccharina_japonica_cultivar_Ja_scaffold7978,_whole_genome_shotgun_sequence	2	5	0	100
gi_811879960_gb_JXRI01006147.1__Saccharina_japonica_cultivar_Ja_scaffold6993,_whole_genome_shotgun_sequence	1	7	0	100
gi_811886071_gb_JXRI01004185.1__Saccharina_japonica_cultivar_Ja_scaffold4490,_whole_genome_shotgun_sequence	2	22	100	0
gi_811902636_gb_JXRI01000096.1__Saccharina_japonica_cultivar_Ja_scaffold96,_whole_genome_shotgun_sequence	605	1166	1	97
gi_811891966_gb_JXRI01002456.1__Saccharina_japonica_cultivar_Ja_scaffold2497,_whole_genome_shotgun_sequence	40	88	0	100
gi_811881117_gb_JXRI01004991.1__Saccharina_japonica_cultivar_Ja_scaffold5475,_whole_genome_shotgun_sequence	4	13	100	0
gi_811902394_gb_JXRI01000338.1__Saccharina_japonica_cultivar_Ja_scaffold339,_whole_genome_shotgun_sequence	313	723	2	97
gi_811880149_gb_JXRI01005958.1__Saccharina_japonica_cultivar_Ja_scaffold6694,_whole_genome_shotgun_sequence	7	8	0	100
gi_811880665_gb_JXRI01005443.1__Saccharina_japonica_cultivar_Ja_scaffold6040,_whole_genome_shotgun_sequence	10	10	100	0
gi_811891729_gb_JXRI01002693.1__Saccharina_japonica_cultivar_Ja_scaffold2755,_whole_genome_shotgun_sequence	23	68	4	95
gi_811880136_gb_JXRI01005971.1__Saccharina_japonica_cultivar_Ja_scaffold6716,_whole_genome_shotgun_sequence	2	8	100	0
gi_811902168_gb_JXRI01000564.1__Saccharina_japonica_cultivar_Ja_scaffold565,_whole_genome_shotgun_sequence	309	547	0	98
gi_811890006_gb_JXRI01003621.1__Saccharina_japonica_cultivar_Ja_scaffold3843,_whole_genome_shotgun_sequence	14	30	100	0
gi_811896207_gb_JXRI01002118.1__Saccharina_japonica_cultivar_Ja_scaffold2138,_whole_genome_shotgun_sequence	23	123	0	95
gi_811890864_gb_JXRI01003557.1__Saccharina_japonica_cultivar_Ja_scaffold3763,_whole_genome_shotgun_sequence	9	31	11	88
gi_811902210_gb_JXRI01000522.1__Saccharina_japonica_cultivar_Ja_scaffold523,_whole_genome_shotgun_sequence	331	571	1	98
gi_811879946_gb_JXRI01006161.1__Saccharina_japonica_cultivar_Ja_scaffold7008,_whole_genome_shotgun_sequence	2	7	0	100
gi_811902510_gb_JXRI01000222.1__Saccharina_japonica_cultivar_Ja_scaffold222,_whole_genome_shotgun_sequence	252	888	3	96
gi_811885975_gb_JXRI01004281.1__Saccharina_japonica_cultivar_Ja_scaffold4596,_whole_genome_shotgun_sequence	6	21	50	50
gi_811901903_gb_JXRI01000828.1__Saccharina_japonica_cultivar_Ja_scaffold829,_whole_genome_shotgun_sequence	168	406	3	94
gi_811902015_gb_JXRI01000717.1__Saccharina_japonica_cultivar_Ja_scaffold718,_whole_genome_shotgun_sequence	125	457	3	96
gi_811886154_gb_JXRI01004102.1__Saccharina_japonica_cultivar_Ja_scaffold4395,_whole_genome_shotgun_sequence	7	23	0	100
gi_811902607_gb_JXRI01000125.1__Saccharina_japonica_cultivar_Ja_scaffold125,_whole_genome_shotgun_sequence	358	1084	5	93
gi_811880884_gb_JXRI01005224.1__Saccharina_japonica_cultivar_Ja_scaffold5770,_whole_genome_shotgun_sequence	1	12	0	100
gi_811875491_gb_JXRI01006448.1__Saccharina_japonica_cultivar_Ja_scaffold7522,_whole_genome_shotgun_sequence	5	6	0	100
gi_811875073_gb_JXRI01006833.1__Saccharina_japonica_cultivar_Ja_scaffold7961,_whole_genome_shotgun_sequence	4	5	0	100
gi_811880589_gb_JXRI01005519.1__Saccharina_japonica_cultivar_Ja_scaffold6132,_whole_genome_shotgun_sequence	0	10
gi_811891145_gb_JXRI01003276.1__Saccharina_japonica_cultivar_Ja_scaffold3426,_whole_genome_shotgun_sequence	13	38	0	100
[truncated: 4,986 more rows]

## Sheet: Bacterial scaffolds
gi_811881082_gb_JXRI01005026.1__Saccharina_japonica_cultivar_Ja_scaffold5519,_whole_genome_shotgun_sequence
gi_811880349_gb_JXRI01005759.1__Saccharina_japonica_cultivar_Ja_scaffold6435,_whole_genome_shotgun_sequence
gi_811880064_gb_JXRI01006043.1__Saccharina_japonica_cultivar_Ja_scaffold6825,_whole_genome_shotgun_sequence
gi_811891006_gb_JXRI01003415.1__Saccharina_japonica_cultivar_Ja_scaffold3593,_whole_genome_shotgun_sequence
gi_811880855_gb_JXRI01005253.1__Saccharina_japonica_cultivar_Ja_scaffold5803,_whole_genome_shotgun_sequence
gi_811886269_gb_JXRI01003987.1__Saccharina_japonica_cultivar_Ja_scaffold4264,_whole_genome_shotgun_sequence
gi_811878249_gb_JXRI01006239.1__Saccharina_japonica_cultivar_Ja_scaffold7119,_whole_genome_shotgun_sequence
gi_811886775_gb_JXRI01003852.1__Saccharina_japonica_cultivar_Ja_scaffold4104,_whole_genome_shotgun_sequence
gi_811890884_gb_JXRI01003537.1__Saccharina_japonica_cultivar_Ja_scaffold3741,_whole_genome_shotgun_sequence
gi_811880840_gb_JXRI01005268.1__Saccharina_japonica_cultivar_Ja_scaffold5825,_whole_genome_shotgun_sequence
gi_811875205_gb_JXRI01006701.1__Saccharina_japonica_cultivar_Ja_scaffold7819,_whole_genome_shotgun_sequence
gi_811891034_gb_JXRI01003387.1__Saccharina_japonica_cultivar_Ja_scaffold3555,_whole_genome_shotgun_sequence
gi_811880618_gb_JXRI01005490.1__Saccharina_japonica_cultivar_Ja_scaffold6097,_whole_genome_shotgun_sequence
gi_811886450_gb_JXRI01003898.1__Saccharina_japonica_cultivar_Ja_scaffold4160,_whole_genome_shotgun_sequence
gi_811880445_gb_JXRI01005663.1__Saccharina_japonica_cultivar_Ja_scaffold6313,_whole_genome_shotgun_sequence
gi_811879987_gb_JXRI01006120.1__Saccharina_japonica_cultivar_Ja_scaffold6945,_whole_genome_shotgun_sequence
gi_811890895_gb_JXRI01003526.1__Saccharina_japonica_cultivar_Ja_scaffold3727,_whole_genome_shotgun_sequence
gi_811891734_gb_JXRI01002688.1__Saccharina_japonica_cultivar_Ja_scaffold2749,_whole_genome_shotgun_sequence
gi_811879010_gb_JXRI01006194.1__Saccharina_japonica_cultivar_Ja_scaffold7057,_whole_genome_shotgun_sequence
gi_811889212_gb_JXRI01003669.1__Saccharina_japonica_cultivar_Ja_scaffold3898,_whole_genome_shotgun_sequence
gi_811886258_gb_JXRI01003998.1__Saccharina_japonica_cultivar_Ja_scaffold4276,_whole_genome_shotgun_sequence
gi_811883191_gb_JXRI01004767.1__Saccharina_japonica_cultivar_Ja_scaffold5188,_whole_genome_shotgun_sequence
gi_811887660_gb_JXRI01003776.1__Saccharina_japonica_cultivar_Ja_scaffold4016,_whole_genome_shotgun_sequence
gi_811888607_gb_JXRI01003709.1__Saccharina_japonica_cultivar_Ja_scaffold3939,_whole_genome_shotgun_sequence
gi_811886121_gb_JXRI01004135.1__Saccharina_japonica_cultivar_Ja_scaffold4434,_whole_genome_shotgun_sequence
gi_811886149_gb_JXRI01004107.1__Saccharina_japonica_cultivar_Ja_scaffold4403,_whole_genome_shotgun_sequence
gi_811881049_gb_JXRI01005059.1__Saccharina_japonica_cultivar_Ja_scaffold5567,_whole_genome_shotgun_sequence
gi_811885637_gb_JXRI01004618.1__Saccharina_japonica_cultivar_Ja_scaffold5005,_whole_genome_shotgun_sequence
gi_811891060_gb_JXRI01003361.1__Saccharina_japonica_cultivar_Ja_scaffold3528,_whole_genome_shotgun_sequence
gi_811886201_gb_JXRI01004055.1__Saccharina_japonica_cultivar_Ja_scaffold4338,_whole_genome_shotgun_sequence
gi_811880761_gb_JXRI01005347.1__Saccharina_japonica_cultivar_Ja_scaffold5924,_whole_genome_shotgun_sequence
gi_811880021_gb_JXRI01006086.1__Saccharina_japonica_cultivar_Ja_scaffold6888,_whole_genome_shotgun_sequence
gi_811888814_gb_JXRI01003697.1__Saccharina_japonica_cultivar_Ja_scaffold3927,_whole_genome_shotgun_sequence
gi_811874955_gb_JXRI01006951.1__Saccharina_japonica_cultivar_Ja_scaffold8090,_whole_genome_shotgun_sequence
gi_811885647_gb_JXRI01004608.1__Saccharina_japonica_cultivar_Ja_scaffold4991,_whole_genome_shotgun_sequence
gi_811874985_gb_JXRI01006921.1__Saccharina_japonica_cultivar_Ja_scaffold8056,_whole_genome_shotgun_sequence
gi_811880010_gb_JXRI01006097.1__Saccharina_japonica_cultivar_Ja_scaffold6905,_whole_genome_shotgun_sequence
gi_811886158_gb_JXRI01004098.1__Saccharina_japonica_cultivar_Ja_scaffold4391,_whole_genome_shotgun_sequence
gi_811880198_gb_JXRI01005909.1__Saccharina_japonica_cultivar_Ja_scaffold6631,_whole_genome_shotgun_sequence
gi_811885826_gb_JXRI01004429.1__Saccharina_japonica_cultivar_Ja_scaffold4773,_whole_genome_shotgun_sequence
gi_811885811_gb_JXRI01004444.1__Saccharina_japonica_cultivar_Ja_scaffold4792,_whole_genome_shotgun_sequence
gi_811880354_gb_JXRI01005754.1__Saccharina_japonica_cultivar_Ja_scaffold6430,_whole_genome_shotgun_sequence
gi_811880321_gb_JXRI01005787.1__Saccharina_japonica_cultivar_Ja_scaffold6466,_whole_genome_shotgun_sequence
gi_811886156_gb_JXRI01004100.1__Saccharina_japonica_cultivar_Ja_scaffold4393,_whole_genome_shotgun_sequence
gi_811884740_gb_JXRI01004670.1__Saccharina_japonica_cultivar_Ja_scaffold5067,_whole_genome_shotgun_sequence
gi_811882032_gb_JXRI01004845.1__Saccharina_japonica_cultivar_Ja_scaffold5287,_whole_genome_shotgun_sequence
gi_811880477_gb_JXRI01005631.1__Saccharina_japonica_cultivar_Ja_scaffold6276,_whole_genome_shotgun_sequence
gi_811885716_gb_JXRI01004539.1__Saccharina_japonica_cultivar_Ja_scaffold4913,_whole_genome_shotgun_sequence
gi_811891206_gb_JXRI01003216.1__Saccharina_japonica_cultivar_Ja_scaffold3355,_whole_genome_shotgun_sequence
gi_811875218_gb_JXRI01006688.1__Saccharina_japonica_cultivar_Ja_scaffold7806,_whole_genome_shotgun_sequence
gi_811881105_gb_JXRI01005003.1__Saccharina_japonica_cultivar_Ja_scaffold5491,_whole_genome_shotgun_sequence
gi_811881214_gb_JXRI01004945.1__Saccharina_japonica_cultivar_Ja_scaffold5418,_whole_genome_shotgun_sequence
gi_811880481_gb_JXRI01005627.1__Saccharina_japonica_cultivar_Ja_scaffold6268,_whole_genome_shotgun_sequence
gi_811885862_gb_JXRI01004394.1__Saccharina_japonica_cultivar_Ja_scaffold4735,_whole_genome_shotgun_sequence
gi_811886185_gb_JXRI01004071.1__Saccharina_japonica_cultivar_Ja_scaffold4358,_whole_genome_shotgun_sequence
gi_811886291_gb_JXRI01003965.1__Saccharina_japonica_cultivar_Ja_scaffold4240,_whole_genome_shotgun_sequence
gi_811886231_gb_JXRI01004025.1__Saccharina_japonica_cultivar_Ja_scaffold4306,_whole_genome_shotgun_sequence
gi_811880715_gb_JXRI01005393.1__Saccharina_japonica_cultivar_Ja_scaffold5982,_whole_genome_shotgun_sequence
gi_811880095_gb_JXRI01006012.1__Saccharina_japonica_cultivar_Ja_scaffold6774,_whole_genome_shotgun_sequence
gi_811880924_gb_JXRI01005184.1__Saccharina_japonica_cultivar_Ja_scaffold5722,_whole_genome_shotgun_sequence
gi_811890386_gb_JXRI01003603.1__Saccharina_japonica_cultivar_Ja_scaffold3820,_whole_genome_shotgun_sequence
gi_811888456_gb_JXRI01003721.1__Saccharina_japonica_cultivar_Ja_scaffold3952,_whole_genome_shotgun_sequence
gi_811891581_gb_JXRI01002841.1__Saccharina_japonica_cultivar_Ja_scaffold2913,_whole_genome_shotgun_sequence
gi_811882190_gb_JXRI01004833.1__Saccharina_japonica_cultivar_Ja_scaffold5268,_whole_genome_shotgun_sequence
gi_811885999_gb_JXRI01004257.1__Saccharina_japonica_cultivar_Ja_scaffold4568,_whole_genome_shotgun_sequence
gi_811885692_gb_JXRI01004563.1__Saccharina_japonica_cultivar_Ja_scaffold4940,_whole_genome_shotgun_sequence
gi_811879994_gb_JXRI01006113.1__Saccharina_japonica_cultivar_Ja_scaffold6934,_whole_genome_shotgun_sequence
gi_811891305_gb_JXRI01003117.1__Saccharina_japonica_cultivar_Ja_scaffold3232,_whole_genome_shotgun_sequence
gi_811880126_gb_JXRI01005981.1__Saccharina_japonica_cultivar_Ja_scaffold6729,_whole_genome_shotgun_sequence
gi_811879963_gb_JXRI01006144.1__Saccharina_japonica_cultivar_Ja_scaffold6988,_whole_genome_shotgun_sequence
gi_811880652_gb_JXRI01005456.1__Saccharina_japonica_cultivar_Ja_scaffold6057,_whole_genome_shotgun_sequence
gi_811881272_gb_JXRI01004932.1__Saccharina_japonica_cultivar_Ja_scaffold5401,_whole_genome_shotgun_sequence
gi_811881131_gb_JXRI01004977.1__Saccharina_japonica_cultivar_Ja_scaffold5457,_whole_genome_shotgun_sequence
gi_811882380_gb_JXRI01004811.1__Saccharina_japonica_cultivar_Ja_scaffold5242,_whole_genome_shotgun_sequence
gi_811875081_gb_JXRI01006825.1__Saccharina_japonica_cultivar_Ja_scaffold7952,_whole_genome_shotgun_sequence
gi_811886040_gb_JXRI01004216.1__Saccharina_japonica_cultivar_Ja_scaffold4523,_whole_genome_shotgun_sequence
gi_811875110_gb_JXRI01006796.1__Saccharina_japonica_cultivar_Ja_scaffold7923,_whole_genome_shotgun_sequence
gi_811883604_gb_JXRI01004746.1__Saccharina_japonica_cultivar_Ja_scaffold5160,_whole_genome_shotgun_sequence
gi_811880908_gb_JXRI01005200.1__Saccharina_japonica_cultivar_Ja_scaffold5742,_whole_genome_shotgun_sequence
gi_811886491_gb_JXRI01003889.1__Saccharina_japonica_cultivar_Ja_scaffold4149,_whole_genome_shotgun_sequence
gi_811890573_gb_JXRI01003599.1__Saccharina_japonica_cultivar_Ja_scaffold3815,_whole_genome_shotgun_sequence
gi_811880678_gb_JXRI01005430.1__Saccharina_japonica_cultivar_Ja_scaffold6024,_whole_genome_shotgun_sequence
gi_811885958_gb_JXRI01004298.1__Saccharina_japonica_cultivar_Ja_scaffold4617,_whole_genome_shotgun_sequence
gi_811891678_gb_JXRI01002744.1__Saccharina_japonica_cultivar_Ja_scaffold2809,_whole_genome_shotgun_sequence
gi_811886090_gb_JXRI01004166.1__Saccharina_japonica_cultivar_Ja_scaffold4467,_whole_genome_shotgun_sequence
gi_811880154_gb_JXRI01005953.1__Saccharina_japonica_cultivar_Ja_scaffold6686,_whole_genome_shotgun_sequence
gi_811880077_gb_JXRI01006030.1__Saccharina_japonica_cultivar_Ja_scaffold6803,_whole_genome_shotgun_sequence
gi_811883014_gb_JXRI01004775.1__Saccharina_japonica_cultivar_Ja_scaffold5196,_whole_genome_shotgun_sequence
gi_811880816_gb_JXRI01005292.1__Saccharina_japonica_cultivar_Ja_scaffold5856,_whole_genome_shotgun_sequence
gi_811884916_gb_JXRI01004662.1__Saccharina_japonica_cultivar_Ja_scaffold5058,_whole_genome_shotgun_sequence
gi_811891264_gb_JXRI01003158.1__Saccharina_japonica_cultivar_Ja_scaffold3283,_whole_genome_shotgun_sequence
gi_811875228_gb_JXRI01006678.1__Saccharina_japonica_cultivar_Ja_scaffold7795,_whole_genome_shotgun_sequence
gi_811880379_gb_JXRI01005729.1__Saccharina_japonica_cultivar_Ja_scaffold6398,_whole_genome_shotgun_sequence
gi_811888149_gb_JXRI01003740.1__Saccharina_japonica_cultivar_Ja_scaffold3973,_whole_genome_shotgun_sequence
gi_811880598_gb_JXRI01005510.1__Saccharina_japonica_cultivar_Ja_scaffold6117,_whole_genome_shotgun_sequence
gi_811880898_gb_JXRI01005210.1__Saccharina_japonica_cultivar_Ja_scaffold5754,_whole_genome_shotgun_sequence
gi_811880124_gb_JXRI01005983.1__Saccharina_japonica_cultivar_Ja_scaffold6731,_whole_genome_shotgun_sequence
gi_811880900_gb_JXRI01005208.1__Saccharina_japonica_cultivar_Ja_scaffold5751,_whole_genome_shotgun_sequence
gi_811874969_gb_JXRI01006937.1__Saccharina_japonica_cultivar_Ja_scaffold8075,_whole_genome_shotgun_sequence
gi_811881112_gb_JXRI01004996.1__Saccharina_japonica_cultivar_Ja_scaffold5480,_whole_genome_shotgun_sequence
gi_811875250_gb_JXRI01006656.1__Saccharina_japonica_cultivar_Ja_scaffold7771,_whole_genome_shotgun_sequence
gi_811880965_gb_JXRI01005143.1__Saccharina_japonica_cultivar_Ja_scaffold5673,_whole_genome_shotgun_sequence
gi_811891389_gb_JXRI01003033.1__Saccharina_japonica_cultivar_Ja_scaffold3134,_whole_genome_shotgun_sequence
gi_811891748_gb_JXRI01002674.1__Saccharina_japonica_cultivar_Ja_scaffold2733,_whole_genome_shotgun_sequence
gi_811885698_gb_JXRI01004557.1__Saccharina_japonica_cultivar_Ja_scaffold4934,_whole_genome_shotgun_sequence
gi_811880242_gb_JXRI01005865.1__Saccharina_japonica_cultivar_Ja_scaffold6575,_whole_genome_shotgun_sequence
gi_811875185_gb_JXRI01006721.1__Saccharina_japonica_cultivar_Ja_scaffold7842,_whole_genome_shotgun_sequence
gi_811891646_gb_JXRI01002776.1__Saccharina_japonica_cultivar_Ja_scaffold2842,_whole_genome_shotgun_sequence
gi_811891613_gb_JXRI01002809.1__Saccharina_japonica_cultivar_Ja_scaffold2876,_whole_genome_shotgun_sequence
gi_811881124_gb_JXRI01004984.1__Saccharina_japonica_cultivar_Ja_scaffold5468,_whole_genome_shotgun_sequence
gi_811880562_gb_JXRI01005546.1__Saccharina_japonica_cultivar_Ja_scaffold6170,_whole_genome_shotgun_sequence
gi_811881095_gb_JXRI01005013.1__Saccharina_japonica_cultivar_Ja_scaffold5506,_whole_genome_shotgun_sequence
gi_811880745_gb_JXRI01005363.1__Saccharina_japonica_cultivar_Ja_scaffold5941,_whole_genome_shotgun_sequence
gi_811882929_gb_JXRI01004778.1__Saccharina_japonica_cultivar_Ja_scaffold5201,_whole_genome_shotgun_sequence
gi_811881347_gb_JXRI01004917.1__Saccharina_japonica_cultivar_Ja_scaffold5384,_whole_genome_shotgun_sequence
gi_811886895_gb_JXRI01003843.1__Saccharina_japonica_cultivar_Ja_scaffold4094,_whole_genome_shotgun_sequence
gi_811883608_gb_JXRI01004742.1__Saccharina_japonica_cultivar_Ja_scaffold5156,_whole_genome_shotgun_sequence
gi_811885852_gb_JXRI01004404.1__Saccharina_japonica_cultivar_Ja_scaffold4746,_whole_genome_shotgun_sequence
gi_811880986_gb_JXRI01005122.1__Saccharina_japonica_cultivar_Ja_scaffold5644,_whole_genome_shotgun_sequence
gi_811878434_gb_JXRI01006225.1__Saccharina_japonica_cultivar_Ja_scaffold7100,_whole_genome_shotgun_sequence
gi_811880759_gb_JXRI01005349.1__Saccharina_japonica_cultivar_Ja_scaffold5926,_whole_genome_shotgun_sequence
gi_811880695_gb_JXRI01005413.1__Saccharina_japonica_cultivar_Ja_scaffold6005,_whole_genome_shotgun_sequence
gi_811886731_gb_JXRI01003857.1__Saccharina_japonica_cultivar_Ja_scaffold4112,_whole_genome_shotgun_sequence
gi_811880869_gb_JXRI01005239.1__Saccharina_japonica_cultivar_Ja_scaffold5786,_whole_genome_shotgun_sequence
gi_811884736_gb_JXRI01004674.1__Saccharina_japonica_cultivar_Ja_scaffold5071,_whole_genome_shotgun_sequence
gi_811886590_gb_JXRI01003875.1__Saccharina_japonica_cultivar_Ja_scaffold4132,_whole_genome_shotgun_sequence
gi_811885788_gb_JXRI01004467.1__Saccharina_japonica_cultivar_Ja_scaffold4821,_whole_genome_shotgun_sequence
gi_811886373_gb_JXRI01003920.1__Saccharina_japonica_cultivar_Ja_scaffold4186,_whole_genome_shotgun_sequence
gi_811880874_gb_JXRI01005234.1__Saccharina_japonica_cultivar_Ja_scaffold5781,_whole_genome_shotgun_sequence
gi_811886086_gb_JXRI01004170.1__Saccharina_japonica_cultivar_Ja_scaffold4473,_whole_genome_shotgun_sequence
gi_811875255_gb_JXRI01006651.1__Saccharina_japonica_cultivar_Ja_scaffold7765,_whole_genome_shotgun_sequence
gi_811880335_gb_JXRI01005773.1__Saccharina_japonica_cultivar_Ja_scaffold6451,_whole_genome_shotgun_sequence
gi_811885719_gb_JXRI01004536.1__Saccharina_japonica_cultivar_Ja_scaffold4910,_whole_genome_shotgun_sequence
gi_811876170_gb_JXRI01006371.1__Saccharina_japonica_cultivar_Ja_scaffold7379,_whole_genome_shotgun_sequence
gi_811882636_gb_JXRI01004794.1__Saccharina_japonica_cultivar_Ja_scaffold5220,_whole_genome_shotgun_sequence
gi_811880063_gb_JXRI01006044.1__Saccharina_japonica_cultivar_Ja_scaffold6828,_whole_genome_shotgun_sequence
gi_811878629_gb_JXRI01006213.1__Saccharina_japonica_cultivar_Ja_scaffold7084,_whole_genome_shotgun_sequence
gi_811875398_gb_JXRI01006508.1__Saccharina_japonica_cultivar_Ja_scaffold7603,_whole_genome_shotgun_sequence
gi_811881008_gb_JXRI01005100.1__Saccharina_japonica_cultivar_Ja_scaffold5618,_whole_genome_shotgun_sequence
gi_811880312_gb_JXRI01005796.1__Saccharina_japonica_cultivar_Ja_scaffold6477,_whole_genome_shotgun_sequence
gi_811891480_gb_JXRI01002942.1__Saccharina_japonica_cultivar_Ja_scaffold3028,_whole_genome_shotgun_sequence
gi_811880397_gb_JXRI01005711.1__Saccharina_japonica_cultivar_Ja_scaffold6378,_whole_genome_shotgun_sequence
gi_811879961_gb_JXRI01006146.1__Saccharina_japonica_cultivar_Ja_scaffold6992,_whole_genome_shotgun_sequence
gi_811890912_gb_JXRI01003509.1__Saccharina_japonica_cultivar_Ja_scaffold3704,_whole_genome_shotgun_sequence
gi_811875386_gb_JXRI01006520.1__Saccharina_japonica_cultivar_Ja_scaffold7620,_whole_genome_shotgun_sequence
gi_811886212_gb_JXRI01004044.1__Saccharina_japonica_cultivar_Ja_scaffold4327,_whole_genome_shotgun_sequence
gi_811891158_gb_JXRI01003263.1__Saccharina_japonica_cultivar_Ja_scaffold3411,_whole_genome_shotgun_sequence
gi_811880457_gb_JXRI01005651.1__Saccharina_japonica_cultivar_Ja_scaffold6299,_whole_genome_shotgun_sequence
gi_811885924_gb_JXRI01004332.1__Saccharina_japonica_cultivar_Ja_scaffold4658,_whole_genome_shotgun_sequence
gi_811885680_gb_JXRI01004575.1__Saccharina_japonica_cultivar_Ja_scaffold4955,_whole_genome_shotgun_sequence
gi_811886317_gb_JXRI01003940.1__Saccharina_japonica_cultivar_Ja_scaffold4211,_whole_genome_shotgun_sequence
gi_811885899_gb_JXRI01004357.1__Saccharina_japonica_cultivar_Ja_scaffold4690,_whole_genome_shotgun_sequence
gi_811887268_gb_JXRI01003805.1__Saccharina_japonica_cultivar_Ja_scaffold4049,_whole_genome_shotgun_sequence
gi_811890931_gb_JXRI01003490.1__Saccharina_japonica_cultivar_Ja_scaffold3679,_whole_genome_shotgun_sequence
gi_811880166_gb_JXRI01005941.1__Saccharina_japonica_cultivar_Ja_scaffold6670,_whole_genome_shotgun_sequence
gi_811886010_gb_JXRI01004246.1__Saccharina_japonica_cultivar_Ja_scaffold4556,_whole_genome_shotgun_sequence
gi_811890001_gb_JXRI01003626.1__Saccharina_japonica_cultivar_Ja_scaffold3848,_whole_genome_shotgun_sequence
gi_811886802_gb_JXRI01003849.1__Saccharina_japonica_cultivar_Ja_scaffold4101,_whole_genome_shotgun_sequence
gi_811879967_gb_JXRI01006140.1__Saccharina_japonica_cultivar_Ja_scaffold6982,_whole_genome_shotgun_sequence
gi_811883874_gb_JXRI01004727.1__Saccharina_japonica_cultivar_Ja_scaffold5137,_whole_genome_shotgun_sequence
gi_811889055_gb_JXRI01003684.1__Saccharina_japonica_cultivar_Ja_scaffold3914,_whole_genome_shotgun_sequence
gi_811890968_gb_JXRI01003453.1__Saccharina_japonica_cultivar_Ja_scaffold3636,_whole_genome_shotgun_sequence
gi_811886136_gb_JXRI01004120.1__Saccharina_japonica_cultivar_Ja_scaffold4418,_whole_genome_shotgun_sequence
gi_811880174_gb_JXRI01005933.1__Saccharina_japonica_cultivar_Ja_scaffold6662,_whole_genome_shotgun_sequence
gi_811877324_gb_JXRI01006286.1__Saccharina_japonica_cultivar_Ja_scaffold7198,_whole_genome_shotgun_sequence
gi_811884105_gb_JXRI01004708.1__Saccharina_japonica_cultivar_Ja_scaffold5113,_whole_genome_shotgun_sequence
gi_811885865_gb_JXRI01004391.1__Saccharina_japonica_cultivar_Ja_scaffold4731,_whole_genome_shotgun_sequence
gi_811890905_gb_JXRI01003516.1__Saccharina_japonica_cultivar_Ja_scaffold3715,_whole_genome_shotgun_sequence
gi_811886119_gb_JXRI01004137.1__Saccharina_japonica_cultivar_Ja_scaffold4436,_whole_genome_shotgun_sequence
gi_811891128_gb_JXRI01003293.1__Saccharina_japonica_cultivar_Ja_scaffold3445,_whole_genome_shotgun_sequence
gi_811885654_gb_JXRI01004601.1__Saccharina_japonica_cultivar_Ja_scaffold4983,_whole_genome_shotgun_sequence
gi_811880921_gb_JXRI01005187.1__Saccharina_japonica_cultivar_Ja_scaffold5727,_whole_genome_shotgun_sequence
gi_811886127_gb_JXRI01004129.1__Saccharina_japonica_cultivar_Ja_scaffold4428,_whole_genome_shotgun_sequence
gi_811887310_gb_JXRI01003803.1__Saccharina_japonica_cultivar_Ja_scaffold4046,_whole_genome_shotgun_sequence
gi_811891761_gb_JXRI01002661.1__Saccharina_japonica_cultivar_Ja_scaffold2720,_whole_genome_shotgun_sequence
gi_811891209_gb_JXRI01003213.1__Saccharina_japonica_cultivar_Ja_scaffold3352,_whole_genome_shotgun_sequence
gi_811881001_gb_JXRI01005107.1__Saccharina_japonica_cultivar_Ja_scaffold5625,_whole_genome_shotgun_sequence
gi_811891252_gb_JXRI01003170.1__Saccharina_japonica_cultivar_Ja_scaffold3296,_whole_genome_shotgun_sequence
gi_811887916_gb_JXRI01003757.1__Saccharina_japonica_cultivar_Ja_scaffold3993,_whole_genome_shotgun_sequence
gi_811875468_gb_JXRI01006455.1__Saccharina_japonica_cultivar_Ja_scaffold7532,_whole_genome_shotgun_sequence
gi_811891097_gb_JXRI01003324.1__Saccharina_japonica_cultivar_Ja_scaffold3484,_whole_genome_shotgun_sequence
gi_811891856_gb_JXRI01002566.1__Saccharina_japonica_cultivar_Ja_scaffold2615,_whole_genome_shotgun_sequence
gi_811875328_gb_JXRI01006578.1__Saccharina_japonica_cultivar_Ja_scaffold7684,_whole_genome_shotgun_sequence
gi_811888061_gb_JXRI01003745.1__Saccharina_japonica_cultivar_Ja_scaffold3980,_whole_genome_shotgun_sequence
gi_811890948_gb_JXRI01003473.1__Saccharina_japonica_cultivar_Ja_scaffold3660,_whole_genome_shotgun_sequence
gi_811891053_gb_JXRI01003368.1__Saccharina_japonica_cultivar_Ja_scaffold3535,_whole_genome_shotgun_sequence
gi_811880991_gb_JXRI01005117.1__Saccharina_japonica_cultivar_Ja_scaffold5638,_whole_genome_shotgun_sequence
gi_811886272_gb_JXRI01003984.1__Saccharina_japonica_cultivar_Ja_scaffold4261,_whole_genome_shotgun_sequence
gi_811887091_gb_JXRI01003823.1__Saccharina_japonica_cultivar_Ja_scaffold4071,_whole_genome_shotgun_sequence
gi_811880363_gb_JXRI01005745.1__Saccharina_japonica_cultivar_Ja_scaffold6416,_whole_genome_shotgun_sequence
gi_811880295_gb_JXRI01005813.1__Saccharina_japonica_cultivar_Ja_scaffold6502,_whole_genome_shotgun_sequence
gi_811880786_gb_JXRI01005322.1__Saccharina_japonica_cultivar_Ja_scaffold5889,_whole_genome_shotgun_sequence
gi_811886564_gb_JXRI01003878.1__Saccharina_japonica_cultivar_Ja_scaffold4136,_whole_genome_shotgun_sequence
gi_811885733_gb_JXRI01004522.1__Saccharina_japonica_cultivar_Ja_scaffold4894,_whole_genome_shotgun_sequence
gi_811878627_gb_JXRI01006215.1__Saccharina_japonica_cultivar_Ja_scaffold7086,_whole_genome_shotgun_sequence
gi_811880013_gb_JXRI01006094.1__Saccharina_japonica_cultivar_Ja_scaffold6902,_whole_genome_shotgun_sequence
gi_811886435_gb_JXRI01003901.1__Saccharina_japonica_cultivar_Ja_scaffold4163,_whole_genome_shotgun_sequence
gi_811880592_gb_JXRI01005516.1__Saccharina_japonica_cultivar_Ja_scaffold6128,_whole_genome_shotgun_sequence
gi_811880560_gb_JXRI01005548.1__Saccharina_japonica_cultivar_Ja_scaffold6172,_whole_genome_shotgun_sequence
gi_811885993_gb_JXRI01004263.1__Saccharina_japonica_cultivar_Ja_scaffold4575,_whole_genome_shotgun_sequence
gi_811890954_gb_JXRI01003467.1__Saccharina_japonica_cultivar_Ja_scaffold3654,_whole_genome_shotgun_sequence
gi_811886204_gb_JXRI01004052.1__Saccharina_japonica_cultivar_Ja_scaffold4335,_whole_genome_shotgun_sequence
gi_811880807_gb_JXRI01005301.1__Saccharina_japonica_cultivar_Ja_scaffold5866,_whole_genome_shotgun_sequence
gi_811883609_gb_JXRI01004741.1__Saccharina_japonica_cultivar_Ja_scaffold5155,_whole_genome_shotgun_sequence
gi_811876659_gb_JXRI01006337.1__Saccharina_japonica_cultivar_Ja_scaffold7317,_whole_genome_shotgun_sequence
gi_811891508_gb_JXRI01002914.1__Saccharina_japonica_cultivar_Ja_scaffold2998,_whole_genome_shotgun_sequence
gi_811881232_gb_JXRI01004940.1__Saccharina_japonica_cultivar_Ja_scaffold5411,_whole_genome_shotgun_sequence
gi_811880220_gb_JXRI01005887.1__Saccharina_japonica_cultivar_Ja_scaffold6605,_whole_genome_shotgun_sequence
gi_811887479_gb_JXRI01003789.1__Saccharina_japonica_cultivar_Ja_scaffold4029,_whole_genome_shotgun_sequence
gi_811886027_gb_JXRI01004229.1__Saccharina_japonica_cultivar_Ja_scaffold4538,_whole_genome_shotgun_sequence
gi_811885677_gb_JXRI01004578.1__Saccharina_japonica_cultivar_Ja_scaffold4959,_whole_genome_shotgun_sequence
gi_811881945_gb_JXRI01004855.1__Saccharina_japonica_cultivar_Ja_scaffold5299,_whole_genome_shotgun_sequence
gi_811889061_gb_JXRI01003678.1__Saccharina_japonica_cultivar_Ja_scaffold3907,_whole_genome_shotgun_sequence
gi_811880684_gb_JXRI01005424.1__Saccharina_japonica_cultivar_Ja_scaffold6018,_whole_genome_shotgun_sequence
gi_811875258_gb_JXRI01006648.1__Saccharina_japonica_cultivar_Ja_scaffold7761,_whole_genome_shotgun_sequence
gi_811889673_gb_JXRI01003642.1__Saccharina_japonica_cultivar_Ja_scaffold3865,_whole_genome_shotgun_sequence
gi_811886608_gb_JXRI01003872.1__Saccharina_japonica_cultivar_Ja_scaffold4129,_whole_genome_shotgun_sequence
gi_811880206_gb_JXRI01005901.1__Saccharina_japonica_cultivar_Ja_scaffold6621,_whole_genome_shotgun_sequence
gi_811882072_gb_JXRI01004844.1__Saccharina_japonica_cultivar_Ja_scaffold5286,_whole_genome_shotgun_sequence
gi_811891464_gb_JXRI01002958.1__Saccharina_japonica_cultivar_Ja_scaffold3046,_whole_genome_shotgun_sequence
gi_811880105_gb_JXRI01006002.1__Saccharina_japonica_cultivar_Ja_scaffold6758,_whole_genome_shotgun_sequence
gi_811891115_gb_JXRI01003306.1__Saccharina_japonica_cultivar_Ja_scaffold3464,_whole_genome_shotgun_sequence
gi_811880103_gb_JXRI01006004.1__Saccharina_japonica_cultivar_Ja_scaffold6760,_whole_genome_shotgun_sequence
gi_811879977_gb_JXRI01006130.1__Saccharina_japonica_cultivar_Ja_scaffold6961,_whole_genome_shotgun_sequence
gi_811885774_gb_JXRI01004481.1__Saccharina_japonica_cultivar_Ja_scaffold4837,_whole_genome_shotgun_sequence
gi_811886026_gb_JXRI01004230.1__Saccharina_japonica_cultivar_Ja_scaffold4539,_whole_genome_shotgun_sequence
gi_811880450_gb_JXRI01005658.1__Saccharina_japonica_cultivar_Ja_scaffold6307,_whole_genome_shotgun_sequence
gi_811880459_gb_JXRI01005649.1__Saccharina_japonica_cultivar_Ja_scaffold6297,_whole_genome_shotgun_sequence
gi_811886664_gb_JXRI01003866.1__Saccharina_japonica_cultivar_Ja_scaffold4122,_whole_genome_shotgun_sequence
gi_811891167_gb_JXRI01003254.1__Saccharina_japonica_cultivar_Ja_scaffold3402,_whole_genome_shotgun_sequence
gi_811875054_gb_JXRI01006852.1__Saccharina_japonica_cultivar_Ja_scaffold7981,_whole_genome_shotgun_sequence
gi_811884562_gb_JXRI01004687.1__Saccharina_japonica_cultivar_Ja_scaffold5084,_whole_genome_shotgun_sequence
gi_811886071_gb_JXRI01004185.1__Saccharina_japonica_cultivar_Ja_scaffold4490,_whole_genome_shotgun_sequence
gi_811881117_gb_JXRI01004991.1__Saccharina_japonica_cultivar_Ja_scaffold5475,_whole_genome_shotgun_sequence
gi_811880665_gb_JXRI01005443.1__Saccharina_japonica_cultivar_Ja_scaffold6040,_whole_genome_shotgun_sequence
gi_811880136_gb_JXRI01005971.1__Saccharina_japonica_cultivar_Ja_scaffold6716,_whole_genome_shotgun_sequence
gi_811890006_gb_JXRI01003621.1__Saccharina_japonica_cultivar_Ja_scaffold3843,_whole_genome_shotgun_sequence
gi_811885378_gb_JXRI01004637.1__Saccharina_japonica_cultivar_Ja_scaffold5028,_whole_genome_shotgun_sequence
gi_811885684_gb_JXRI01004571.1__Saccharina_japonica_cultivar_Ja_scaffold4950,_whole_genome_shotgun_sequence
gi_811875388_gb_JXRI01006518.1__Saccharina_japonica_cultivar_Ja_scaffold7618,_whole_genome_shotgun_sequence
gi_811885707_gb_JXRI01004548.1__Saccharina_japonica_cultivar_Ja_scaffold4923,_whole_genome_shotgun_sequence
gi_811890836_gb_JXRI01003585.1__Saccharina_japonica_cultivar_Ja_scaffold3798,_whole_genome_shotgun_sequence
gi_811890581_gb_JXRI01003591.1__Saccharina_japonica_cultivar_Ja_scaffold3806,_whole_genome_shotgun_sequence
gi_811885845_gb_JXRI01004411.1__Saccharina_japonica_cultivar_Ja_scaffold4753,_whole_genome_shotgun_sequence
gi_811886008_gb_JXRI01004248.1__Saccharina_japonica_cultivar_Ja_scaffold4558,_whole_genome_shotgun_sequence
gi_811890940_gb_JXRI01003481.1__Saccharina_japonica_cultivar_Ja_scaffold3668,_whole_genome_shotgun_sequence
gi_811889057_gb_JXRI01003682.1__Saccharina_japonica_cultivar_Ja_scaffold3911,_whole_genome_shotgun_sequence
gi_811887365_gb_JXRI01003796.1__Saccharina_japonica_cultivar_Ja_scaffold4038,_whole_genome_shotgun_sequence
gi_811875832_gb_JXRI01006404.1__Saccharina_japonica_cultivar_Ja_scaffold7446,_whole_genome_shotgun_sequence
gi_811879703_gb_JXRI01006165.1__Saccharina_japonica_cultivar_Ja_scaffold7012,_whole_genome_shotgun_sequence
gi_811886299_gb_JXRI01003957.1__Saccharina_japonica_cultivar_Ja_scaffold4230,_whole_genome_shotgun_sequence
gi_811880116_gb_JXRI01005991.1__Saccharina_japonica_cultivar_Ja_scaffold6742,_whole_genome_shotgun_sequence
gi_811880127_gb_JXRI01005980.1__Saccharina_japonica_cultivar_Ja_scaffold6728,_whole_genome_shotgun_sequence
gi_811880382_gb_JXRI01005726.1__Saccharina_japonica_cultivar_Ja_scaffold6395,_whole_genome_shotgun_sequence
gi_811879952_gb_JXRI01006155.1__Saccharina_japonica_cultivar_Ja_scaffold7002,_whole_genome_shotgun_sequence
gi_811891327_gb_JXRI01003095.1__Saccharina_japonica_cultivar_Ja_scaffold3208,_whole_genome_shotgun_sequence
gi_811880373_gb_JXRI01005735.1__Saccharina_japonica_cultivar_Ja_scaffold6406,_whole_genome_shotgun_sequence
gi_811879971_gb_JXRI01006136.1__Saccharina_japonica_cultivar_Ja_scaffold6975,_whole_genome_shotgun_sequence
gi_811880228_gb_JXRI01005879.1__Saccharina_japonica_cultivar_Ja_scaffold6595,_whole_genome_shotgun_sequence
gi_811880500_gb_JXRI01005608.1__Saccharina_japonica_cultivar_Ja_scaffold6242,_whole_genome_shotgun_sequence
gi_811881279_gb_JXRI01004931.1__Saccharina_japonica_cultivar_Ja_scaffold5400,_whole_genome_shotgun_sequence
gi_811874959_gb_JXRI01006947.1__Saccharina_japonica_cultivar_Ja_scaffold8085,_whole_genome_shotgun_sequence
gi_811881487_gb_JXRI01004901.1__Saccharina_japonica_cultivar_Ja_scaffold5362,_whole_genome_shotgun_sequence
gi_811890194_gb_JXRI01003611.1__Saccharina_japonica_cultivar_Ja_scaffold3828,_whole_genome_shotgun_sequence
gi_811875275_gb_JXRI01006631.1__Saccharina_japonica_cultivar_Ja_scaffold7742,_whole_genome_shotgun_sequence
gi_811878821_gb_JXRI01006201.1__Saccharina_japonica_cultivar_Ja_scaffold7068,_whole_genome_shotgun_sequence
gi_811891256_gb_JXRI01003166.1__Saccharina_japonica_cultivar_Ja_scaffold3292,_whole_genome_shotgun_sequence
gi_811881054_gb_JXRI01005054.1__Saccharina_japonica_cultivar_Ja_scaffold5561,_whole_genome_shotgun_sequence
gi_811875005_gb_JXRI01006901.1__Saccharina_japonica_cultivar_Ja_scaffold8035,_whole_genome_shotgun_sequence
gi_811885963_gb_JXRI01004293.1__Saccharina_japonica_cultivar_Ja_scaffold4610,_whole_genome_shotgun_sequence
gi_811885922_gb_JXRI01004334.1__Saccharina_japonica_cultivar_Ja_scaffold4660,_whole_genome_shotgun_sequence
gi_811877201_gb_JXRI01006294.1__Saccharina_japonica_cultivar_Ja_scaffold7222,_whole_genome_shotgun_sequence
gi_811875092_gb_JXRI01006814.1__Saccharina_japonica_cultivar_Ja_scaffold7941,_whole_genome_shotgun_sequence
gi_811875127_gb_JXRI01006779.1__Saccharina_japonica_cultivar_Ja_scaffold7902,_whole_genome_shotgun_sequence
gi_811880716_gb_JXRI01005392.1__Saccharina_japonica_cultivar_Ja_scaffold5980,_whole_genome_shotgun_sequence
gi_811875767_gb_JXRI01006409.1__Saccharina_japonica_cultivar_Ja_scaffold7460,_whole_genome_shotgun_sequence
gi_811880630_gb_JXRI01005478.1__Saccharina_japonica_cultivar_Ja_scaffold6082,_whole_genome_shotgun_sequence
gi_811890186_gb_JXRI01003619.1__Saccharina_japonica_cultivar_Ja_scaffold3841,_whole_genome_shotgun_sequence
gi_811875215_gb_JXRI01006691.1__Saccharina_japonica_cultivar_Ja_scaffold7809,_whole_genome_shotgun_sequence
gi_811879478_gb_JXRI01006173.1__Saccharina_japonica_cultivar_Ja_scaffold7024,_whole_genome_shotgun_sequence
gi_811885938_gb_JXRI01004318.1__Saccharina_japonica_cultivar_Ja_scaffold4640,_whole_genome_shotgun_sequence
gi_811890945_gb_JXRI01003476.1__Saccharina_japonica_cultivar_Ja_scaffold3663,_whole_genome_shotgun_sequence
gi_811880509_gb_JXRI01005599.1__Saccharina_japonica_cultivar_Ja_scaffold6231,_whole_genome_shotgun_sequence
gi_811880938_gb_JXRI01005170.1__Saccharina_japonica_cultivar_Ja_scaffold5705,_whole_genome_shotgun_sequence
gi_811890962_gb_JXRI01003459.1__Saccharina_japonica_cultivar_Ja_scaffold3644,_whole_genome_shotgun_sequence
gi_811880555_gb_JXRI01005553.1__Saccharina_japonica_cultivar_Ja_scaffold6178,_whole_genome_shotgun_sequence
gi_811881067_gb_JXRI01005041.1__Saccharina_japonica_cultivar_Ja_scaffold5542,_whole_genome_shotgun_sequence
gi_811885892_gb_JXRI01004364.1__Saccharina_japonica_cultivar_Ja_scaffold4699,_whole_genome_shotgun_sequence
gi_811886516_gb_JXRI01003885.1__Saccharina_japonica_cultivar_Ja_scaffold4145,_whole_genome_shotgun_sequence
gi_811890892_gb_JXRI01003529.1__Saccharina_japonica_cultivar_Ja_scaffold3731,_whole_genome_shotgun_sequence
gi_811880406_gb_JXRI01005702.1__Saccharina_japonica_cultivar_Ja_scaffold6365,_whole_genome_shotgun_sequence
gi_811891330_gb_JXRI01003092.1__Saccharina_japonica_cultivar_Ja_scaffold3203,_whole_genome_shotgun_sequence
gi_811886048_gb_JXRI01004208.1__Saccharina_japonica_cultivar_Ja_scaffold4514,_whole_genome_shotgun_sequence
gi_811880820_gb_JXRI01005288.1__Saccharina_japonica_cultivar_Ja_scaffold5852,_whole_genome_shotgun_sequence
gi_811886546_gb_JXRI01003880.1__Saccharina_japonica_cultivar_Ja_scaffold4139,_whole_genome_shotgun_sequence
gi_811875267_gb_JXRI01006639.1__Saccharina_japonica_cultivar_Ja_scaffold7750,_whole_genome_shotgun_sequence
gi_811886031_gb_JXRI01004225.1__Saccharina_japonica_cultivar_Ja_scaffold4533,_whole_genome_shotgun_sequence
gi_811885954_gb_JXRI01004302.1__Saccharina_japonica_cultivar_Ja_scaffold4621,_whole_genome_shotgun_sequence
gi_811880359_gb_JXRI01005749.1__Saccharina_japonica_cultivar_Ja_scaffold6422,_whole_genome_shotgun_sequence
gi_811891324_gb_JXRI01003098.1__Saccharina_japonica_cultivar_Ja_scaffold3211,_whole_genome_shotgun_sequence
gi_811875213_gb_JXRI01006693.1__Saccharina_japonica_cultivar_Ja_scaffold7811,_whole_genome_shotgun_sequence
gi_811882128_gb_JXRI01004836.1__Saccharina_japonica_cultivar_Ja_scaffold5272,_whole_genome_shotgun_sequence
gi_811875450_gb_JXRI01006461.1__Saccharina_japonica_cultivar_Ja_scaffold7542,_whole_genome_shotgun_sequence
gi_811885943_gb_JXRI01004313.1__Saccharina_japonica_cultivar_Ja_scaffold4634,_whole_genome_shotgun_sequence
gi_811883392_gb_JXRI01004758.1__Saccharina_japonica_cultivar_Ja_scaffold5176,_whole_genome_shotgun_sequence
gi_811886202_gb_JXRI01004054.1__Saccharina_japonica_cultivar_Ja_scaffold4337,_whole_genome_shotgun_sequence
gi_811882379_gb_JXRI01004812.1__Saccharina_japonica_cultivar_Ja_scaffold5245,_whole_genome_shotgun_sequence
gi_811880573_gb_JXRI01005535.1__Saccharina_japonica_cultivar_Ja_scaffold6152,_whole_genome_shotgun_sequence
gi_811885756_gb_JXRI01004499.1__Saccharina_japonica_cultivar_Ja_scaffold4865,_whole_genome_shotgun_sequence
gi_811880566_gb_JXRI01005542.1__Saccharina_japonica_cultivar_Ja_scaffold6163,_whole_genome_shotgun_sequence
gi_811875194_gb_JXRI01006712.1__Saccharina_japonica_cultivar_Ja_scaffold7832,_whole_genome_shotgun_sequence
gi_811886066_gb_JXRI01004190.1__Saccharina_japonica_cultivar_Ja_scaffold4495,_whole_genome_shotgun_sequence
gi_811885128_gb_JXRI01004644.1__Saccharina_japonica_cultivar_Ja_scaffold5037,_whole_genome_shotgun_sequence
gi_811881280_gb_JXRI01004930.1__Saccharina_japonica_cultivar_Ja_scaffold5399,_whole_genome_shotgun_sequence
gi_811881173_gb_JXRI01004957.1__Saccharina_japonica_cultivar_Ja_scaffold5431,_whole_genome_shotgun_sequence
gi_811890870_gb_JXRI01003551.1__Saccharina_japonica_cultivar_Ja_scaffold3755,_whole_genome_shotgun_sequence
gi_811885978_gb_JXRI01004278.1__Saccharina_japonica_cultivar_Ja_scaffold4592,_whole_genome_shotgun_sequence
gi_811880732_gb_JXRI01005376.1__Saccharina_japonica_cultivar_Ja_scaffold5963,_whole_genome_shotgun_sequence
gi_811885795_gb_JXRI01004460.1__Saccharina_japonica_cultivar_Ja_scaffold4813,_whole_genome_shotgun_sequence
gi_811880919_gb_JXRI01005189.1__Saccharina_japonica_cultivar_Ja_scaffold5729,_whole_genome_shotgun_sequence
gi_811880007_gb_JXRI01006100.1__Saccharina_japonica_cultivar_Ja_scaffold6912,_whole_genome_shotgun_sequence
gi_811881829_gb_JXRI01004865.1__Saccharina_japonica_cultivar_Ja_scaffold5314,_whole_genome_shotgun_sequence
gi_811880788_gb_JXRI01005320.1__Saccharina_japonica_cultivar_Ja_scaffold5887,_whole_genome_shotgun_sequence
gi_811885640_gb_JXRI01004615.1__Saccharina_japonica_cultivar_Ja_scaffold5002,_whole_genome_shotgun_sequence
gi_811886081_gb_JXRI01004175.1__Saccharina_japonica_cultivar_Ja_scaffold4479,_whole_genome_shotgun_sequence
gi_811885765_gb_JXRI01004490.1__Saccharina_japonica_cultivar_Ja_scaffold4851,_whole_genome_shotgun_sequence
gi_811886829_gb_JXRI01003848.1__Saccharina_japonica_cultivar_Ja_scaffold4100,_whole_genome_shotgun_sequence
gi_811891152_gb_JXRI01003269.1__Saccharina_japonica_cultivar_Ja_scaffold3417,_whole_genome_shotgun_sequence
gi_811881083_gb_JXRI01005025.1__Saccharina_japonica_cultivar_Ja_scaffold5518,_whole_genome_shotgun_sequence
gi_811891176_gb_JXRI01003245.1__Saccharina_japonica_cultivar_Ja_scaffold3390,_whole_genome_shotgun_sequence
gi_811880854_gb_JXRI01005254.1__Saccharina_japonica_cultivar_Ja_scaffold5804,_whole_genome_shotgun_sequence
gi_811883739_gb_JXRI01004730.1__Saccharina_japonica_cultivar_Ja_scaffold5141,_whole_genome_shotgun_sequence
gi_811891121_gb_JXRI01003300.1__Saccharina_japonica_cultivar_Ja_scaffold3456,_whole_genome_shotgun_sequence
gi_811885740_gb_JXRI01004515.1__Saccharina_japonica_cultivar_Ja_scaffold4886,_whole_genome_shotgun_sequence
gi_811875309_gb_JXRI01006597.1__Saccharina_japonica_cultivar_Ja_scaffold7707,_whole_genome_shotgun_sequence
gi_811881093_gb_JXRI01005015.1__Saccharina_japonica_cultivar_Ja_scaffold5508,_whole_genome_shotgun_sequence
gi_811882732_gb_JXRI01004790.1__Saccharina_japonica_cultivar_Ja_scaffold5215,_whole_genome_shotgun_sequence
gi_811880843_gb_JXRI01005265.1__Saccharina_japonica_cultivar_Ja_scaffold5820,_whole_genome_shotgun_sequence
gi_811883500_gb_JXRI01004747.1__Saccharina_japonica_cultivar_Ja_scaffold5161,_whole_genome_shotgun_sequence
gi_811884252_gb_JXRI01004696.1__Saccharina_japonica_cultivar_Ja_scaffold5098,_whole_genome_shotgun_sequence
gi_811883735_gb_JXRI01004734.1__Saccharina_japonica_cultivar_Ja_scaffold5145,_whole_genome_shotgun_sequence
gi_811881028_gb_JXRI01005080.1__Saccharina_japonica_cultivar_Ja_scaffold5591,_whole_genome_shotgun_sequence
gi_811891100_gb_JXRI01003321.1__Saccharina_japonica_cultivar_Ja_scaffold3480,_whole_genome_shotgun_sequence
gi_811880603_gb_JXRI01005505.1__Saccharina_japonica_cultivar_Ja_scaffold6112,_whole_genome_shotgun_sequence
gi_811880628_gb_JXRI01005480.1__Saccharina_japonica_cultivar_Ja_scaffold6084,_whole_genome_shotgun_sequence
gi_811886141_gb_JXRI01004115.1__Saccharina_japonica_cultivar_Ja_scaffold4413,_whole_genome_shotgun_sequence
gi_811883606_gb_JXRI01004744.1__Saccharina_japonica_cultivar_Ja_scaffold5158,_whole_genome_shotgun_sequence
gi_811880132_gb_JXRI01005975.1__Saccharina_japonica_cultivar_Ja_scaffold6721,_whole_genome_shotgun_sequence
gi_811891516_gb_JXRI01002906.1__Saccharina_japonica_cultivar_Ja_scaffold2989,_whole_genome_shotgun_sequence
gi_811880570_gb_JXRI01005538.1__Saccharina_japonica_cultivar_Ja_scaffold6158,_whole_genome_shotgun_sequence
gi_811874973_gb_JXRI01006933.1__Saccharina_japonica_cultivar_Ja_scaffold8071,_whole_genome_shotgun_sequence
gi_811880192_gb_JXRI01005915.1__Saccharina_japonica_cultivar_Ja_scaffold6637,_whole_genome_shotgun_sequence
gi_811880605_gb_JXRI01005503.1__Saccharina_japonica_cultivar_Ja_scaffold6110,_whole_genome_shotgun_sequence
gi_811881948_gb_JXRI01004852.1__Saccharina_japonica_cultivar_Ja_scaffold5296,_whole_genome_shotgun_sequence
gi_811886085_gb_JXRI01004171.1__Saccharina_japonica_cultivar_Ja_scaffold4475,_whole_genome_shotgun_sequence
gi_811888817_gb_JXRI01003694.1__Saccharina_japonica_cultivar_Ja_scaffold3924,_whole_genome_shotgun_sequence
gi_811880264_gb_JXRI01005844.1__Saccharina_japonica_cultivar_Ja_scaffold6548,_whole_genome_shotgun_sequence
gi_811886296_gb_JXRI01003960.1__Saccharina_japonica_cultivar_Ja_scaffold4234,_whole_genome_shotgun_sequence
gi_811886467_gb_JXRI01003895.1__Saccharina_japonica_cultivar_Ja_scaffold4155,_whole_genome_shotgun_sequence
gi_811886069_gb_JXRI01004187.1__Saccharina_japonica_cultivar_Ja_scaffold4492,_whole_genome_shotgun_sequence
gi_811891289_gb_JXRI01003133.1__Saccharina_japonica_cultivar_Ja_scaffold3252,_whole_genome_shotgun_sequence
gi_811880722_gb_JXRI01005386.1__Saccharina_japonica_cultivar_Ja_scaffold5973,_whole_genome_shotgun_sequence
gi_811881592_gb_JXRI01004890.1__Saccharina_japonica_cultivar_Ja_scaffold5349,_whole_genome_shotgun_sequence
gi_811880669_gb_JXRI01005439.1__Saccharina_japonica_cultivar_Ja_scaffold6036,_whole_genome_shotgun_sequence
gi_811886193_gb_JXRI01004063.1__Saccharina_japonica_cultivar_Ja_scaffold4350,_whole_genome_shotgun_sequence
gi_811890999_gb_JXRI01003422.1__Saccharina_japonica_cultivar_Ja_scaffold3601,_whole_genome_shotgun_sequence
gi_811885632_gb_JXRI01004623.1__Saccharina_japonica_cultivar_Ja_scaffold5011,_whole_genome_shotgun_sequence
gi_811880836_gb_JXRI01005272.1__Saccharina_japonica_cultivar_Ja_scaffold5830,_whole_genome_shotgun_sequence
gi_811875710_gb_JXRI01006414.1__Saccharina_japonica_cultivar_Ja_scaffold7476,_whole_genome_shotgun_sequence
gi_811885725_gb_JXRI01004530.1__Saccharina_japonica_cultivar_Ja_scaffold4903,_whole_genome_shotgun_sequence
gi_811886195_gb_JXRI01004061.1__Saccharina_japonica_cultivar_Ja_scaffold4346,_whole_genome_shotgun_sequence
gi_811881012_gb_JXRI01005096.1__Saccharina_japonica_cultivar_Ja_scaffold5614,_whole_genome_shotgun_sequence
gi_811880810_gb_JXRI01005298.1__Saccharina_japonica_cultivar_Ja_scaffold5862,_whole_genome_shotgun_sequence
gi_811880341_gb_JXRI01005767.1__Saccharina_japonica_cultivar_Ja_scaffold6443,_whole_genome_shotgun_sequence
gi_811879273_gb_JXRI01006182.1__Saccharina_japonica_cultivar_Ja_scaffold7035,_whole_genome_shotgun_sequence
gi_811886112_gb_JXRI01004144.1__Saccharina_japonica_cultivar_Ja_scaffold4443,_whole_genome_shotgun_sequence
gi_811885948_gb_JXRI01004308.1__Saccharina_japonica_cultivar_Ja_scaffold4628,_whole_genome_shotgun_sequence
gi_811881329_gb_JXRI01004921.1__Saccharina_japonica_cultivar_Ja_scaffold5389,_whole_genome_shotgun_sequence
gi_811880183_gb_JXRI01005924.1__Saccharina_japonica_cultivar_Ja_scaffold6653,_whole_genome_shotgun_sequence
gi_811890834_gb_JXRI01003587.1__Saccharina_japonica_cultivar_Ja_scaffold3801,_whole_genome_shotgun_sequence
gi_811879969_gb_JXRI01006138.1__Saccharina_japonica_cultivar_Ja_scaffold6979,_whole_genome_shotgun_sequence
gi_811885753_gb_JXRI01004502.1__Saccharina_japonica_cultivar_Ja_scaffold4868,_whole_genome_shotgun_sequence
gi_811886067_gb_JXRI01004189.1__Saccharina_japonica_cultivar_Ja_scaffold4494,_whole_genome_shotgun_sequence
gi_811885671_gb_JXRI01004584.1__Saccharina_japonica_cultivar_Ja_scaffold4965,_whole_genome_shotgun_sequence
gi_811876105_gb_JXRI01006380.1__Saccharina_japonica_cultivar_Ja_scaffold7395,_whole_genome_shotgun_sequence
gi_811889364_gb_JXRI01003663.1__Saccharina_japonica_cultivar_Ja_scaffold3888,_whole_genome_shotgun_sequence
gi_811881077_gb_JXRI01005031.1__Saccharina_japonica_cultivar_Ja_scaffold5524,_whole_genome_shotgun_sequence
gi_811880343_gb_JXRI01005765.1__Saccharina_japonica_cultivar_Ja_scaffold6441,_whole_genome_shotgun_sequence
gi_811887056_gb_JXRI01003827.1__Saccharina_japonica_cultivar_Ja_scaffold4076,_whole_genome_shotgun_sequence
gi_811879966_gb_JXRI01006141.1__Saccharina_japonica_cultivar_Ja_scaffold6985,_whole_genome_shotgun_sequence
gi_811880070_gb_JXRI01006037.1__Saccharina_japonica_cultivar_Ja_scaffold6811,_whole_genome_shotgun_sequence
gi_811880185_gb_JXRI01005922.1__Saccharina_japonica_cultivar_Ja_scaffold6651,_whole_genome_shotgun_sequence
gi_811880004_gb_JXRI01006103.1__Saccharina_japonica_cultivar_Ja_scaffold6917,_whole_genome_shotgun_sequence
gi_811880643_gb_JXRI01005465.1__Saccharina_japonica_cultivar_Ja_scaffold6066,_whole_genome_shotgun_sequence
gi_811881051_gb_JXRI01005057.1__Saccharina_japonica_cultivar_Ja_scaffold5565,_whole_genome_shotgun_sequence
gi_811880580_gb_JXRI01005528.1__Saccharina_japonica_cultivar_Ja_scaffold6142,_whole_genome_shotgun_sequence
gi_811880613_gb_JXRI01005495.1__Saccharina_japonica_cultivar_Ja_scaffold6102,_whole_genome_shotgun_sequence
gi_811880527_gb_JXRI01005581.1__Saccharina_japonica_cultivar_Ja_scaffold6212,_whole_genome_shotgun_sequence
gi_811886101_gb_JXRI01004155.1__Saccharina_japonica_cultivar_Ja_scaffold4455,_whole_genome_shotgun_sequence
gi_811886305_gb_JXRI01003951.1__Saccharina_japonica_cultivar_Ja_scaffold4224,_whole_genome_shotgun_sequence
gi_811890906_gb_JXRI01003515.1__Saccharina_japonica_cultivar_Ja_scaffold3713,_whole_genome_shotgun_sequence
gi_811891241_gb_JXRI01003181.1__Saccharina_japonica_cultivar_Ja_scaffold3310,_whole_genome_shotgun_sequence
gi_811880048_gb_JXRI01006059.1__Saccharina_japonica_cultivar_Ja_scaffold6849,_whole_genome_shotgun_sequence
gi_811884246_gb_JXRI01004702.1__Saccharina_japonica_cultivar_Ja_scaffold5106,_whole_genome_shotgun_sequence
gi_811880490_gb_JXRI01005618.1__Saccharina_japonica_cultivar_Ja_scaffold6255,_whole_genome_shotgun_sequence
gi_811880164_gb_JXRI01005943.1__Saccharina_japonica_cultivar_Ja_scaffold6673,_whole_genome_shotgun_sequence
gi_811885816_gb_JXRI01004439.1__Saccharina_japonica_cultivar_Ja_scaffold4786,_whole_genome_shotgun_sequence
gi_811880250_gb_JXRI01005857.1__Saccharina_japonica_cultivar_Ja_scaffold6563,_whole_genome_shotgun_sequence
gi_811880557_gb_JXRI01005551.1__Saccharina_japonica_cultivar_Ja_scaffold6176,_whole_genome_shotgun_sequence
gi_811886114_gb_JXRI01004142.1__Saccharina_japonica_cultivar_Ja_scaffold4441,_whole_genome_shotgun_sequence
gi_811881040_gb_JXRI01005068.1__Saccharina_japonica_cultivar_Ja_scaffold5578,_whole_genome_shotgun_sequence
gi_811885652_gb_JXRI01004603.1__Saccharina_japonica_cultivar_Ja_scaffold4986,_whole_genome_shotgun_sequence
gi_811891321_gb_JXRI01003101.1__Saccharina_japonica_cultivar_Ja_scaffold3215,_whole_genome_shotgun_sequence
gi_811886394_gb_JXRI01003913.1__Saccharina_japonica_cultivar_Ja_scaffold4177,_whole_genome_shotgun_sequence
gi_811885858_gb_JXRI01004398.1__Saccharina_japonica_cultivar_Ja_scaffold4739,_whole_genome_shotgun_sequence
gi_811884004_gb_JXRI01004714.1__Saccharina_japonica_cultivar_Ja_scaffold5121,_whole_genome_shotgun_sequence
gi_811890919_gb_JXRI01003502.1__Saccharina_japonica_cultivar_Ja_scaffold3696,_whole_genome_shotgun_sequence
gi_811881121_gb_JXRI01004987.1__Saccharina_japonica_cultivar_Ja_scaffold5471,_whole_genome_shotgun_sequence
gi_811880831_gb_JXRI01005277.1__Saccharina_japonica_cultivar_Ja_scaffold5837,_whole_genome_shotgun_sequence
gi_811880975_gb_JXRI01005133.1__Saccharina_japonica_cultivar_Ja_scaffold5659,_whole_genome_shotgun_sequence
gi_811877893_gb_JXRI01006265.1__Saccharina_japonica_cultivar_Ja_scaffold7167,_whole_genome_shotgun_sequence
gi_811885941_gb_JXRI01004315.1__Saccharina_japonica_cultivar_Ja_scaffold4636,_whole_genome_shotgun_sequence
gi_811884739_gb_JXRI01004671.1__Saccharina_japonica_cultivar_Ja_scaffold5068,_whole_genome_shotgun_sequence
gi_811880386_gb_JXRI01005722.1__Saccharina_japonica_cultivar_Ja_scaffold6391,_whole_genome_shotgun_sequence
gi_811886198_gb_JXRI01004058.1__Saccharina_japonica_cultivar_Ja_scaffold4343,_whole_genome_shotgun_sequence
gi_811880889_gb_JXRI01005219.1__Saccharina_japonica_cultivar_Ja_scaffold5763,_whole_genome_shotgun_sequence
gi_811888604_gb_JXRI01003712.1__Saccharina_japonica_cultivar_Ja_scaffold3942,_whole_genome_shotgun_sequence
gi_811890932_gb_JXRI01003489.1__Saccharina_japonica_cultivar_Ja_scaffold3678,_whole_genome_shotgun_sequence
gi_811885119_gb_JXRI01004653.1__Saccharina_japonica_cultivar_Ja_scaffold5048,_whole_genome_shotgun_sequence
gi_811890930_gb_JXRI01003491.1__Saccharina_japonica_cultivar_Ja_scaffold3680,_whole_genome_shotgun_sequence
gi_811880158_gb_JXRI01005949.1__Saccharina_japonica_cultivar_Ja_scaffold6681,_whole_genome_shotgun_sequence
gi_811882189_gb_JXRI01004834.1__Saccharina_japonica_cultivar_Ja_scaffold5269,_whole_genome_shotgun_sequence
gi_811884921_gb_JXRI01004657.1__Saccharina_japonica_cultivar_Ja_scaffold5052,_whole_genome_shotgun_sequence
gi_811891133_gb_JXRI01003288.1__Saccharina_japonica_cultivar_Ja_scaffold3440,_whole_genome_shotgun_sequence
gi_811885904_gb_JXRI01004352.1__Saccharina_japonica_cultivar_Ja_scaffold4683,_whole_genome_shotgun_sequence
gi_811886016_gb_JXRI01004240.1__Saccharina_japonica_cultivar_Ja_scaffold4550,_whole_genome_shotgun_sequence
gi_811880995_gb_JXRI01005113.1__Saccharina_japonica_cultivar_Ja_scaffold5634,_whole_genome_shotgun_sequence
gi_811886389_gb_JXRI01003915.1__Saccharina_japonica_cultivar_Ja_scaffold4179,_whole_genome_shotgun_sequence
gi_811880299_gb_JXRI01005809.1__Saccharina_japonica_cultivar_Ja_scaffold6497,_whole_genome_shotgun_sequence
gi_811891137_gb_JXRI01003284.1__Saccharina_japonica_cultivar_Ja_scaffold3435,_whole_genome_shotgun_sequence
gi_811885782_gb_JXRI01004473.1__Saccharina_japonica_cultivar_Ja_scaffold4828,_whole_genome_shotgun_sequence
gi_811886133_gb_JXRI01004123.1__Saccharina_japonica_cultivar_Ja_scaffold4421,_whole_genome_shotgun_sequence
gi_811891297_gb_JXRI01003125.1__Saccharina_japonica_cultivar_Ja_scaffold3241,_whole_genome_shotgun_sequence
gi_811885851_gb_JXRI01004405.1__Saccharina_japonica_cultivar_Ja_scaffold4747,_whole_genome_shotgun_sequence
gi_811874944_gb_JXRI01006962.1__Saccharina_japonica_cultivar_Ja_scaffold8101,_whole_genome_shotgun_sequence
gi_811880016_gb_JXRI01006091.1__Saccharina_japonica_cultivar_Ja_scaffold6896,_whole_genome_shotgun_sequence
gi_811891165_gb_JXRI01003256.1__Saccharina_japonica_cultivar_Ja_scaffold3404,_whole_genome_shotgun_sequence
gi_811881126_gb_JXRI01004982.1__Saccharina_japonica_cultivar_Ja_scaffold5465,_whole_genome_shotgun_sequence
gi_811886035_gb_JXRI01004221.1__Saccharina_japonica_cultivar_Ja_scaffold4529,_whole_genome_shotgun_sequence
gi_811881123_gb_JXRI01004985.1__Saccharina_japonica_cultivar_Ja_scaffold5469,_whole_genome_shotgun_sequence
gi_811878432_gb_JXRI01006227.1__Saccharina_japonica_cultivar_Ja_scaffold7103,_whole_genome_shotgun_sequence
gi_811885854_gb_JXRI01004402.1__Saccharina_japonica_cultivar_Ja_scaffold4743,_whole_genome_shotgun_sequence
gi_811885384_gb_JXRI01004631.1__Saccharina_japonica_cultivar_Ja_scaffold5021,_whole_genome_shotgun_sequence
gi_811880062_gb_JXRI01006045.1__Saccharina_japonica_cultivar_Ja_scaffold6829,_whole_genome_shotgun_sequence
gi_811886082_gb_JXRI01004174.1__Saccharina_japonica_cultivar_Ja_scaffold4478,_whole_genome_shotgun_sequence
gi_811886011_gb_JXRI01004245.1__Saccharina_japonica_cultivar_Ja_scaffold4555,_whole_genome_shotgun_sequence
gi_811881072_gb_JXRI01005036.1__Saccharina_japonica_cultivar_Ja_scaffold5533,_whole_genome_shotgun_sequence
gi_811880970_gb_JXRI01005138.1__Saccharina_japonica_cultivar_Ja_scaffold5665,_whole_genome_shotgun_sequence
gi_811890992_gb_JXRI01003429.1__Saccharina_japonica_cultivar_Ja_scaffold3608,_whole_genome_shotgun_sequence
gi_811875052_gb_JXRI01006854.1__Saccharina_japonica_cultivar_Ja_scaffold7983,_whole_genome_shotgun_sequence
gi_811880696_gb_JXRI01005412.1__Saccharina_japonica_cultivar_Ja_scaffold6004,_whole_genome_shotgun_sequence
gi_811891897_gb_JXRI01002525.1__Saccharina_japonica_cultivar_Ja_scaffold2573,_whole_genome_shotgun_sequence
gi_811883734_gb_JXRI01004735.1__Saccharina_japonica_cultivar_Ja_scaffold5146,_whole_genome_shotgun_sequence
gi_811883607_gb_JXRI01004743.1__Saccharina_japonica_cultivar_Ja_scaffold5157,_whole_genome_shotgun_sequence
gi_811889676_gb_JXRI01003639.1__Saccharina_japonica_cultivar_Ja_scaffold3862,_whole_genome_shotgun_sequence
gi_811880263_gb_JXRI01005845.1__Saccharina_japonica_cultivar_Ja_scaffold6549,_whole_genome_shotgun_sequence
gi_811883497_gb_JXRI01004750.1__Saccharina_japonica_cultivar_Ja_scaffold5166,_whole_genome_shotgun_sequence
gi_811880740_gb_JXRI01005368.1__Saccharina_japonica_cultivar_Ja_scaffold5950,_whole_genome_shotgun_sequence
gi_811880291_gb_JXRI01005817.1__Saccharina_japonica_cultivar_Ja_scaffold6510,_whole_genome_shotgun_sequence
gi_811880604_gb_JXRI01005504.1__Saccharina_japonica_cultivar_Ja_scaffold6111,_whole_genome_shotgun_sequence
gi_811886687_gb_JXRI01003861.1__Saccharina_japonica_cultivar_Ja_scaffold4117,_whole_genome_shotgun_sequence
gi_811880177_gb_JXRI01005930.1__Saccharina_japonica_cultivar_Ja_scaffold6659,_whole_genome_shotgun_sequence
gi_811875425_gb_JXRI01006481.1__Saccharina_japonica_cultivar_Ja_scaffold7573,_whole_genome_shotgun_sequence
gi_811891274_gb_JXRI01003148.1__Saccharina_japonica_cultivar_Ja_scaffold3271,_whole_genome_shotgun_sequence
gi_811882557_gb_JXRI01004800.1__Saccharina_japonica_cultivar_Ja_scaffold5229,_whole_genome_shotgun_sequence
gi_811881229_gb_JXRI01004941.1__Saccharina_japonica_cultivar_Ja_scaffold5412,_whole_genome_shotgun_sequence
gi_811886199_gb_JXRI01004057.1__Saccharina_japonica_cultivar_Ja_scaffold4342,_whole_genome_shotgun_sequence
gi_811880159_gb_JXRI01005948.1__Saccharina_japonica_cultivar_Ja_scaffold6680,_whole_genome_shotgun_sequence
gi_811886270_gb_JXRI01003986.1__Saccharina_japonica_cultivar_Ja_scaffold4263,_whole_genome_shotgun_sequence
gi_811879009_gb_JXRI01006195.1__Saccharina_japonica_cultivar_Ja_scaffold7058,_whole_genome_shotgun_sequence
gi_811887760_gb_JXRI01003766.1__Saccharina_japonica_cultivar_Ja_scaffold4004,_whole_genome_shotgun_sequence
gi_811880367_gb_JXRI01005741.1__Saccharina_japonica_cultivar_Ja_scaffold6412,_whole_genome_shotgun_sequence
gi_811881103_gb_JXRI01005005.1__Saccharina_japonica_cultivar_Ja_scaffold5495,_whole_genome_shotgun_sequence
gi_811880438_gb_JXRI01005670.1__Saccharina_japonica_cultivar_Ja_scaffold6321,_whole_genome_shotgun_sequence
gi_811886262_gb_JXRI01003994.1__Saccharina_japonica_cultivar_Ja_scaffold4271,_whole_genome_shotgun_sequence
gi_811890577_gb_JXRI01003595.1__Saccharina_japonica_cultivar_Ja_scaffold3811,_whole_genome_shotgun_sequence
gi_811875010_gb_JXRI01006896.1__Saccharina_japonica_cultivar_Ja_scaffold8030,_whole_genome_shotgun_sequence
gi_811886461_gb_JXRI01003896.1__Saccharina_japonica_cultivar_Ja_scaffold4157,_whole_genome_shotgun_sequence
gi_811880098_gb_JXRI01006009.1__Saccharina_japonica_cultivar_Ja_scaffold6770,_whole_genome_shotgun_sequence
gi_811886216_gb_JXRI01004040.1__Saccharina_japonica_cultivar_Ja_scaffold4322,_whole_genome_shotgun_sequence
gi_811881260_gb_JXRI01004935.1__Saccharina_japonica_cultivar_Ja_scaffold5405,_whole_genome_shotgun_sequence
gi_811880711_gb_JXRI01005397.1__Saccharina_japonica_cultivar_Ja_scaffold5986,_whole_genome_shotgun_sequence
gi_811880998_gb_JXRI01005110.1__Saccharina_japonica_cultivar_Ja_scaffold5629,_whole_genome_shotgun_sequence
gi_811885387_gb_JXRI01004628.1__Saccharina_japonica_cultivar_Ja_scaffold5018,_whole_genome_shotgun_sequence
gi_811882851_gb_JXRI01004782.1__Saccharina_japonica_cultivar_Ja_scaffold5206,_whole_genome_shotgun_sequence
gi_811891827_gb_JXRI01002595.1__Saccharina_japonica_cultivar_Ja_scaffold2647,_whole_genome_shotgun_sequence
gi_811880563_gb_JXRI01005545.1__Saccharina_japonica_cultivar_Ja_scaffold6169,_whole_genome_shotgun_sequence
gi_811880306_gb_JXRI01005802.1__Saccharina_japonica_cultivar_Ja_scaffold6486,_whole_genome_shotgun_sequence
gi_811887179_gb_JXRI01003814.1__Saccharina_japonica_cultivar_Ja_scaffold4060,_whole_genome_shotgun_sequence
gi_811885840_gb_JXRI01004416.1__Saccharina_japonica_cultivar_Ja_scaffold4759,_whole_genome_shotgun_sequence
gi_811882192_gb_JXRI01004831.1__Saccharina_japonica_cultivar_Ja_scaffold5265,_whole_genome_shotgun_sequence
gi_811885783_gb_JXRI01004472.1__Saccharina_japonica_cultivar_Ja_scaffold4827,_whole_genome_shotgun_sequence
gi_811890871_gb_JXRI01003550.1__Saccharina_japonica_cultivar_Ja_scaffold3754,_whole_genome_shotgun_sequence
gi_811880298_gb_JXRI01005810.1__Saccharina_japonica_cultivar_Ja_scaffold6498,_whole_genome_shotgun_sequence
gi_811876401_gb_JXRI01006357.1__Saccharina_japonica_cultivar_Ja_scaffold7352,_whole_genome_shotgun_sequence
gi_811885897_gb_JXRI01004359.1__Saccharina_japonica_cultivar_Ja_scaffold4693,_whole_genome_shotgun_sequence
gi_811880632_gb_JXRI01005476.1__Saccharina_japonica_cultivar_Ja_scaffold6080,_whole_genome_shotgun_sequence
gi_811890385_gb_JXRI01003604.1__Saccharina_japonica_cultivar_Ja_scaffold3821,_whole_genome_shotgun_sequence
gi_811885962_gb_JXRI01004294.1__Saccharina_japonica_cultivar_Ja_scaffold4611,_whole_genome_shotgun_sequence
gi_811880186_gb_JXRI01005921.1__Saccharina_japonica_cultivar_Ja_scaffold6650,_whole_genome_shotgun_sequence
gi_811877323_gb_JXRI01006287.1__Saccharina_japonica_cultivar_Ja_scaffold7199,_whole_genome_shotgun_sequence
gi_811884403_gb_JXRI01004695.1__Saccharina_japonica_cultivar_Ja_scaffold5097,_whole_genome_shotgun_sequence
gi_811880525_gb_JXRI01005583.1__Saccharina_japonica_cultivar_Ja_scaffold6214,_whole_genome_shotgun_sequence
gi_811885650_gb_JXRI01004605.1__Saccharina_japonica_cultivar_Ja_scaffold4988,_whole_genome_shotgun_sequence
gi_811880656_gb_JXRI01005452.1__Saccharina_japonica_cultivar_Ja_scaffold6053,_whole_genome_shotgun_sequence
gi_811885691_gb_JXRI01004564.1__Saccharina_japonica_cultivar_Ja_scaffold4941,_whole_genome_shotgun_sequence
gi_811886128_gb_JXRI01004128.1__Saccharina_japonica_cultivar_Ja_scaffold4427,_whole_genome_shotgun_sequence
gi_811877202_gb_JXRI01006293.1__Saccharina_japonica_cultivar_Ja_scaffold7221,_whole_genome_shotgun_sequence
gi_811885634_gb_JXRI01004621.1__Saccharina_japonica_cultivar_Ja_scaffold5009,_whole_genome_shotgun_sequence
gi_811891244_gb_JXRI01003178.1__Saccharina_japonica_cultivar_Ja_scaffold3306,_whole_genome_shotgun_sequence
gi_811878066_gb_JXRI01006246.1__Saccharina_japonica_cultivar_Ja_scaffold7129,_whole_genome_shotgun_sequence
gi_811891311_gb_JXRI01003111.1__Saccharina_japonica_cultivar_Ja_scaffold3226,_whole_genome_shotgun_sequence
gi_811876768_gb_JXRI01006332.1__Saccharina_japonica_cultivar_Ja_scaffold7310,_whole_genome_shotgun_sequence
gi_811890956_gb_JXRI01003465.1__Saccharina_japonica_cultivar_Ja_scaffold3650,_whole_genome_shotgun_sequence
gi_811881535_gb_JXRI01004897.1__Saccharina_japonica_cultivar_Ja_scaffold5357,_whole_genome_shotgun_sequence
gi_811891224_gb_JXRI01003198.1__Saccharina_japonica_cultivar_Ja_scaffold3332,_whole_genome_shotgun_sequence
gi_811887836_gb_JXRI01003763.1__Saccharina_japonica_cultivar_Ja_scaffold3999,_whole_genome_shotgun_sequence
gi_811882555_gb_JXRI01004802.1__Saccharina_japonica_cultivar_Ja_scaffold5231,_whole_genome_shotgun_sequence
gi_811878060_gb_JXRI01006252.1__Saccharina_japonica_cultivar_Ja_scaffold7146,_whole_genome_shotgun_sequence
gi_811891098_gb_JXRI01003323.1__Saccharina_japonica_cultivar_Ja_scaffold3483,_whole_genome_shotgun_sequence
gi_811875027_gb_JXRI01006879.1__Saccharina_japonica_cultivar_Ja_scaffold8012,_whole_genome_shotgun_sequence
gi_811880815_gb_JXRI01005293.1__Saccharina_japonica_cultivar_Ja_scaffold5857,_whole_genome_shotgun_sequence
gi_811880794_gb_JXRI01005314.1__Saccharina_japonica_cultivar_Ja_scaffold5880,_whole_genome_shotgun_sequence
gi_811886103_gb_JXRI01004153.1__Saccharina_japonica_cultivar_Ja_scaffold4453,_whole_genome_shotgun_sequence
gi_811881563_gb_JXRI01004891.1__Saccharina_japonica_cultivar_Ja_scaffold5350,_whole_genome_shotgun_sequence
gi_811890958_gb_JXRI01003463.1__Saccharina_japonica_cultivar_Ja_scaffold3648,_whole_genome_shotgun_sequence
gi_811886315_gb_JXRI01003941.1__Saccharina_japonica_cultivar_Ja_scaffold4212,_whole_genome_shotgun_sequence
gi_811881338_gb_JXRI01004919.1__Saccharina_japonica_cultivar_Ja_scaffold5387,_whole_genome_shotgun_sequence
gi_811885872_gb_JXRI01004384.1__Saccharina_japonica_cultivar_Ja_scaffold4723,_whole_genome_shotgun_sequence
gi_811880141_gb_JXRI01005966.1__Saccharina_japonica_cultivar_Ja_scaffold6707,_whole_genome_shotgun_sequence
gi_811880193_gb_JXRI01005914.1__Saccharina_japonica_cultivar_Ja_scaffold6636,_whole_genome_shotgun_sequence
gi_811886200_gb_JXRI01004056.1__Saccharina_japonica_cultivar_Ja_scaffold4341,_whole_genome_shotgun_sequence
gi_811890917_gb_JXRI01003504.1__Saccharina_japonica_cultivar_Ja_scaffold3698,_whole_genome_shotgun_sequence
gi_811891027_gb_JXRI01003394.1__Saccharina_japonica_cultivar_Ja_scaffold3563,_whole_genome_shotgun_sequence
gi_811885923_gb_JXRI01004333.1__Saccharina_japonica_cultivar_Ja_scaffold4659,_whole_genome_shotgun_sequence
gi_811888815_gb_JXRI01003696.1__Saccharina_japonica_cultivar_Ja_scaffold3926,_whole_genome_shotgun_sequence
gi_811878250_gb_JXRI01006238.1__Saccharina_japonica_cultivar_Ja_scaffold7118,_whole_genome_shotgun_sequence
gi_811885947_gb_JXRI01004309.1__Saccharina_japonica_cultivar_Ja_scaffold4630,_whole_genome_shotgun_sequence
gi_811886022_gb_JXRI01004234.1__Saccharina_japonica_cultivar_Ja_scaffold4543,_whole_genome_shotgun_sequence
gi_811884248_gb_JXRI01004700.1__Saccharina_japonica_cultivar_Ja_scaffold5102,_whole_genome_shotgun_sequence
gi_811890980_gb_JXRI01003441.1__Saccharina_japonica_cultivar_Ja_scaffold3622,_whole_genome_shotgun_sequence
gi_811880706_gb_JXRI01005402.1__Saccharina_japonica_cultivar_Ja_scaffold5993,_whole_genome_shotgun_sequence
gi_811886647_gb_JXRI01003867.1__Saccharina_japonica_cultivar_Ja_scaffold4123,_whole_genome_shotgun_sequence
gi_811888936_gb_JXRI01003687.1__Saccharina_japonica_cultivar_Ja_scaffold3917,_whole_genome_shotgun_sequence
gi_811889056_gb_JXRI01003683.1__Saccharina_japonica_cultivar_Ja_scaffold3913,_whole_genome_shotgun_sequence
gi_811880218_gb_JXRI01005889.1__Saccharina_japonica_cultivar_Ja_scaffold6607,_whole_genome_shotgun_sequence
gi_811881486_gb_JXRI01004902.1__Saccharina_japonica_cultivar_Ja_scaffold5363,_whole_genome_shotgun_sequence
gi_811881022_gb_JXRI01005086.1__Saccharina_japonica_cultivar_Ja_scaffold5599,_whole_genome_shotgun_sequence
gi_811890896_gb_JXRI01003525.1__Saccharina_japonica_cultivar_Ja_scaffold3726,_whole_genome_shotgun_sequence
gi_811885743_gb_JXRI01004512.1__Saccharina_japonica_cultivar_Ja_scaffold4882,_whole_genome_shotgun_sequence
gi_811882931_gb_JXRI01004776.1__Saccharina_japonica_cultivar_Ja_scaffold5197,_whole_genome_shotgun_sequence
gi_811890885_gb_JXRI01003536.1__Saccharina_japonica_cultivar_Ja_scaffold3740,_whole_genome_shotgun_sequence
gi_811886028_gb_JXRI01004228.1__Saccharina_japonica_cultivar_Ja_scaffold4537,_whole_genome_shotgun_sequence
gi_811886096_gb_JXRI01004160.1__Saccharina_japonica_cultivar_Ja_scaffold4461,_whole_genome_shotgun_sequence
gi_811882074_gb_JXRI01004842.1__Saccharina_japonica_cultivar_Ja_scaffold5283,_whole_genome_shotgun_sequence
gi_811884913_gb_JXRI01004665.1__Saccharina_japonica_cultivar_Ja_scaffold5061,_whole_genome_shotgun_sequence
gi_811881119_gb_JXRI01004989.1__Saccharina_japonica_cultivar_Ja_scaffold5473,_whole_genome_shotgun_sequence
gi_811880842_gb_JXRI01005266.1__Saccharina_japonica_cultivar_Ja_scaffold5822,_whole_genome_shotgun_sequence
gi_811891162_gb_JXRI01003259.1__Saccharina_japonica_cultivar_Ja_scaffold3407,_whole_genome_shotgun_sequence
gi_811891479_gb_JXRI01002943.1__Saccharina_japonica_cultivar_Ja_scaffold3029,_whole_genome_shotgun_sequence
gi_811881786_gb_JXRI01004870.1__Saccharina_japonica_cultivar_Ja_scaffold5323,_whole_genome_shotgun_sequence
gi_811880221_gb_JXRI01005886.1__Saccharina_japonica_cultivar_Ja_scaffold6604,_whole_genome_shotgun_sequence
gi_811880009_gb_JXRI01006098.1__Saccharina_japonica_cultivar_Ja_scaffold6907,_whole_genome_shotgun_sequence
gi_811880432_gb_JXRI01005676.1__Saccharina_japonica_cultivar_Ja_scaffold6332,_whole_genome_shotgun_sequence
gi_811886209_gb_JXRI01004047.1__Saccharina_japonica_cultivar_Ja_scaffold4330,_whole_genome_shotgun_sequence
gi_811890997_gb_JXRI01003424.1__Saccharina_japonica_cultivar_Ja_scaffold3603,_whole_genome_shotgun_sequence
gi_811880572_gb_JXRI01005536.1__Saccharina_japonica_cultivar_Ja_scaffold6156,_whole_genome_shotgun_sequence
gi_811886025_gb_JXRI01004231.1__Saccharina_japonica_cultivar_Ja_scaffold4540,_whole_genome_shotgun_sequence
gi_811891605_gb_JXRI01002817.1__Saccharina_japonica_cultivar_Ja_scaffold2886,_whole_genome_shotgun_sequence
gi_811880104_gb_JXRI01006003.1__Saccharina_japonica_cultivar_Ja_scaffold6759,_whole_genome_shotgun_sequence
gi_811885776_gb_JXRI01004479.1__Saccharina_japonica_cultivar_Ja_scaffold4835,_whole_genome_shotgun_sequence
gi_811885900_gb_JXRI01004356.1__Saccharina_japonica_cultivar_Ja_scaffold4688,_whole_genome_shotgun_sequence
gi_811880471_gb_JXRI01005637.1__Saccharina_japonica_cultivar_Ja_scaffold6283,_whole_genome_shotgun_sequence
gi_811885636_gb_JXRI01004619.1__Saccharina_japonica_cultivar_Ja_scaffold5006,_whole_genome_shotgun_sequence
gi_811885714_gb_JXRI01004541.1__Saccharina_japonica_cultivar_Ja_scaffold4915,_whole_genome_shotgun_sequence
gi_811882436_gb_JXRI01004808.1__Saccharina_japonica_cultivar_Ja_scaffold5239,_whole_genome_shotgun_sequence
gi_811874987_gb_JXRI01006919.1__Saccharina_japonica_cultivar_Ja_scaffold8054,_whole_genome_shotgun_sequence
gi_811890983_gb_JXRI01003438.1__Saccharina_japonica_cultivar_Ja_scaffold3619,_whole_genome_shotgun_sequence
gi_811880530_gb_JXRI01005578.1__Saccharina_japonica_cultivar_Ja_scaffold6209,_whole_genome_shotgun_sequence
gi_811881081_gb_JXRI01005027.1__Saccharina_japonica_cultivar_Ja_scaffold5520,_whole_genome_shotgun_sequence
gi_811880389_gb_JXRI01005719.1__Saccharina_japonica_cultivar_Ja_scaffold6387,_whole_genome_shotgun_sequence
gi_811890951_gb_JXRI01003470.1__Saccharina_japonica_cultivar_Ja_scaffold3657,_whole_genome_shotgun_sequence
gi_811880940_gb_JXRI01005168.1__Saccharina_japonica_cultivar_Ja_scaffold5703,_whole_genome_shotgun_sequence
gi_811886294_gb_JXRI01003962.1__Saccharina_japonica_cultivar_Ja_scaffold4236,_whole_genome_shotgun_sequence
gi_811881130_gb_JXRI01004978.1__Saccharina_japonica_cultivar_Ja_scaffold5458,_whole_genome_shotgun_sequence
gi_811885834_gb_JXRI01004422.1__Saccharina_japonica_cultivar_Ja_scaffold4766,_whole_genome_shotgun_sequence
gi_811889371_gb_JXRI01003656.1__Saccharina_japonica_cultivar_Ja_scaffold3881,_whole_genome_shotgun_sequence
gi_811881075_gb_JXRI01005033.1__Saccharina_japonica_cultivar_Ja_scaffold5530,_whole_genome_shotgun_sequence
gi_811891623_gb_JXRI01002799.1__Saccharina_japonica_cultivar_Ja_scaffold2866,_whole_genome_shotgun_sequence
gi_811885630_gb_JXRI01004625.1__Saccharina_japonica_cultivar_Ja_scaffold5013,_whole_genome_shotgun_sequence
gi_811891071_gb_JXRI01003350.1__Saccharina_japonica_cultivar_Ja_scaffold3513,_whole_genome_shotgun_sequence
gi_811885929_gb_JXRI01004327.1__Saccharina_japonica_cultivar_Ja_scaffold4653,_whole_genome_shotgun_sequence
gi_811886182_gb_JXRI01004074.1__Saccharina_japonica_cultivar_Ja_scaffold4362,_whole_genome_shotgun_sequence
gi_811877197_gb_JXRI01006298.1__Saccharina_japonica_cultivar_Ja_scaffold7231,_whole_genome_shotgun_sequence
gi_811891474_gb_JXRI01002948.1__Saccharina_japonica_cultivar_Ja_scaffold3035,_whole_genome_shotgun_sequence
gi_811885994_gb_JXRI01004262.1__Saccharina_japonica_cultivar_Ja_scaffold4574,_whole_genome_shotgun_sequence
gi_811886292_gb_JXRI01003964.1__Saccharina_japonica_cultivar_Ja_scaffold4238,_whole_genome_shotgun_sequence
gi_811880129_gb_JXRI01005978.1__Saccharina_japonica_cultivar_Ja_scaffold6726,_whole_genome_shotgun_sequence
gi_811890903_gb_JXRI01003518.1__Saccharina_japonica_cultivar_Ja_scaffold3717,_whole_genome_shotgun_sequence
gi_811880499_gb_JXRI01005609.1__Saccharina_japonica_cultivar_Ja_scaffold6243,_whole_genome_shotgun_sequence
gi_811886290_gb_JXRI01003966.1__Saccharina_japonica_cultivar_Ja_scaffold4241,_whole_genome_shotgun_sequence
gi_811886179_gb_JXRI01004077.1__Saccharina_japonica_cultivar_Ja_scaffold4365,_whole_genome_shotgun_sequence
gi_811881695_gb_JXRI01004879.1__Saccharina_japonica_cultivar_Ja_scaffold5336,_whole_genome_shotgun_sequence
gi_811876257_gb_JXRI01006366.1__Saccharina_japonica_cultivar_Ja_scaffold7368,_whole_genome_shotgun_sequence
gi_811878062_gb_JXRI01006250.1__Saccharina_japonica_cultivar_Ja_scaffold7137,_whole_genome_shotgun_sequence
gi_811877444_gb_JXRI01006282.1__Saccharina_japonica_cultivar_Ja_scaffold7192,_whole_genome_shotgun_sequence
gi_811881423_gb_JXRI01004907.1__Saccharina_japonica_cultivar_Ja_scaffold5370,_whole_genome_shotgun_sequence
gi_811879474_gb_JXRI01006177.1__Saccharina_japonica_cultivar_Ja_scaffold7029,_whole_genome_shotgun_sequence
gi_811880517_gb_JXRI01005591.1__Saccharina_japonica_cultivar_Ja_scaffold6222,_whole_genome_shotgun_sequence
gi_811879700_gb_JXRI01006168.1__Saccharina_japonica_cultivar_Ja_scaffold7017,_whole_genome_shotgun_sequence
gi_811883499_gb_JXRI01004748.1__Saccharina_japonica_cultivar_Ja_scaffold5163,_whole_genome_shotgun_sequence
gi_811880117_gb_JXRI01005990.1__Saccharina_japonica_cultivar_Ja_scaffold6741,_whole_genome_shotgun_sequence
gi_811875294_gb_JXRI01006612.1__Saccharina_japonica_cultivar_Ja_scaffold7723,_whole_genome_shotgun_sequence
gi_811883877_gb_JXRI01004724.1__Saccharina_japonica_cultivar_Ja_scaffold5132,_whole_genome_shotgun_sequence
gi_811891493_gb_JXRI01002929.1__Saccharina_japonica_cultivar_Ja_scaffold3015,_whole_genome_shotgun_sequence
gi_811886756_gb_JXRI01003856.1__Saccharina_japonica_cultivar_Ja_scaffold4111,_whole_genome_shotgun_sequence
gi_811886164_gb_JXRI01004092.1__Saccharina_japonica_cultivar_Ja_scaffold4385,_whole_genome_shotgun_sequence
gi_811885818_gb_JXRI01004437.1__Saccharina_japonica_cultivar_Ja_scaffold4783,_whole_genome_shotgun_sequence
gi_811887421_gb_JXRI01003792.1__Saccharina_japonica_cultivar_Ja_scaffold4033,_whole_genome_shotgun_sequence
gi_811880261_gb_JXRI01005847.1__Saccharina_japonica_cultivar_Ja_scaffold6551,_whole_genome_shotgun_sequence
gi_811892959_gb_JXRI01002317.1__Saccharina_japonica_cultivar_Ja_scaffold2350,_whole_genome_shotgun_sequence
gi_811875332_gb_JXRI01006574.1__Saccharina_japonica_cultivar_Ja_scaffold7680,_whole_genome_shotgun_sequence
gi_811885375_gb_JXRI01004640.1__Saccharina_japonica_cultivar_Ja_scaffold5032,_whole_genome_shotgun_sequence
gi_811876569_gb_JXRI01006340.1__Saccharina_japonica_cultivar_Ja_scaffold7320,_whole_genome_shotgun_sequence
gi_811880195_gb_JXRI01005912.1__Saccharina_japonica_cultivar_Ja_scaffold6634,_whole_genome_shotgun_sequence
gi_811891146_gb_JXRI01003275.1__Saccharina_japonica_cultivar_Ja_scaffold3425,_whole_genome_shotgun_sequence
gi_811880353_gb_JXRI01005755.1__Saccharina_japonica_cultivar_Ja_scaffold6431,_whole_genome_shotgun_sequence
gi_811885644_gb_JXRI01004611.1__Saccharina_japonica_cultivar_Ja_scaffold4995,_whole_genome_shotgun_sequence
gi_811890934_gb_JXRI01003487.1__Saccharina_japonica_cultivar_Ja_scaffold3675,_whole_genome_shotgun_sequence
gi_811886037_gb_JXRI01004219.1__Saccharina_japonica_cultivar_Ja_scaffold4526,_whole_genome_shotgun_sequence
gi_811879980_gb_JXRI01006127.1__Saccharina_japonica_cultivar_Ja_scaffold6955,_whole_genome_shotgun_sequence
gi_811890887_gb_JXRI01003534.1__Saccharina_japonica_cultivar_Ja_scaffold3737,_whole_genome_shotgun_sequence
gi_811880963_gb_JXRI01005145.1__Saccharina_japonica_cultivar_Ja_scaffold5677,_whole_genome_shotgun_sequence
gi_811885812_gb_JXRI01004443.1__Saccharina_japonica_cultivar_Ja_scaffold4791,_whole_genome_shotgun_sequence
gi_811879270_gb_JXRI01006185.1__Saccharina_japonica_cultivar_Ja_scaffold7042,_whole_genome_shotgun_sequence
gi_811880663_gb_JXRI01005445.1__Saccharina_japonica_cultivar_Ja_scaffold6043,_whole_genome_shotgun_sequence
gi_811885878_gb_JXRI01004378.1__Saccharina_japonica_cultivar_Ja_scaffold4716,_whole_genome_shotgun_sequence
gi_811880736_gb_JXRI01005372.1__Saccharina_japonica_cultivar_Ja_scaffold5957,_whole_genome_shotgun_sequence
gi_811880240_gb_JXRI01005867.1__Saccharina_japonica_cultivar_Ja_scaffold6577,_whole_genome_shotgun_sequence
gi_811876862_gb_JXRI01006326.1__Saccharina_japonica_cultivar_Ja_scaffold7301,_whole_genome_shotgun_sequence
gi_811878058_gb_JXRI01006254.1__Saccharina_japonica_cultivar_Ja_scaffold7148,_whole_genome_shotgun_sequence
gi_811880536_gb_JXRI01005572.1__Saccharina_japonica_cultivar_Ja_scaffold6202,_whole_genome_shotgun_sequence
gi_811886219_gb_JXRI01004037.1__Saccharina_japonica_cultivar_Ja_scaffold4319,_whole_genome_shotgun_sequence
gi_811880803_gb_JXRI01005305.1__Saccharina_japonica_cultivar_Ja_scaffold5871,_whole_genome_shotgun_sequence
gi_811881422_gb_JXRI01004908.1__Saccharina_japonica_cultivar_Ja_scaffold5371,_whole_genome_shotgun_sequence
gi_811882632_gb_JXRI01004798.1__Saccharina_japonica_cultivar_Ja_scaffold5226,_whole_genome_shotgun_sequence
gi_811886135_gb_JXRI01004121.1__Saccharina_japonica_cultivar_Ja_scaffold4419,_whole_genome_shotgun_sequence
gi_811881044_gb_JXRI01005064.1__Saccharina_japonica_cultivar_Ja_scaffold5574,_whole_genome_shotgun_sequence
gi_811884104_gb_JXRI01004709.1__Saccharina_japonica_cultivar_Ja_scaffold5114,_whole_genome_shotgun_sequence
gi_811876106_gb_JXRI01006379.1__Saccharina_japonica_cultivar_Ja_scaffold7390,_whole_genome_shotgun_sequence
gi_811881089_gb_JXRI01005019.1__Saccharina_japonica_cultivar_Ja_scaffold5512,_whole_genome_shotgun_sequence
gi_811891175_gb_JXRI01003246.1__Saccharina_japonica_cultivar_Ja_scaffold3391,_whole_genome_shotgun_sequence
gi_811891296_gb_JXRI01003126.1__Saccharina_japonica_cultivar_Ja_scaffold3243,_whole_genome_shotgun_sequence
gi_811891335_gb_JXRI01003087.1__Saccharina_japonica_cultivar_Ja_scaffold3197,_whole_genome_shotgun_sequence
gi_811886286_gb_JXRI01003970.1__Saccharina_japonica_cultivar_Ja_scaffold4247,_whole_genome_shotgun_sequence
gi_811886424_gb_JXRI01003904.1__Saccharina_japonica_cultivar_Ja_scaffold4167,_whole_genome_shotgun_sequence
gi_811885891_gb_JXRI01004365.1__Saccharina_japonica_cultivar_Ja_scaffold4701,_whole_genome_shotgun_sequence
gi_811880255_gb_JXRI01005852.1__Saccharina_japonica_cultivar_Ja_scaffold6558,_whole_genome_shotgun_sequence
gi_811886497_gb_JXRI01003888.1__Saccharina_japonica_cultivar_Ja_scaffold4148,_whole_genome_shotgun_sequence
gi_811880857_gb_JXRI01005251.1__Saccharina_japonica_cultivar_Ja_scaffold5801,_whole_genome_shotgun_sequence
gi_811880588_gb_JXRI01005520.1__Saccharina_japonica_cultivar_Ja_scaffold6133,_whole_genome_shotgun_sequence
gi_811885721_gb_JXRI01004534.1__Saccharina_japonica_cultivar_Ja_scaffold4908,_whole_genome_shotgun_sequence
gi_811890891_gb_JXRI01003530.1__Saccharina_japonica_cultivar_Ja_scaffold3732,_whole_genome_shotgun_sequence
gi_811881024_gb_JXRI01005084.1__Saccharina_japonica_cultivar_Ja_scaffold5596,_whole_genome_shotgun_sequence
gi_811891478_gb_JXRI01002944.1__Saccharina_japonica_cultivar_Ja_scaffold3030,_whole_genome_shotgun_sequence
gi_811880265_gb_JXRI01005843.1__Saccharina_japonica_cultivar_Ja_scaffold6547,_whole_genome_shotgun_sequence
gi_811881038_gb_JXRI01005070.1__Saccharina_japonica_cultivar_Ja_scaffold5580,_whole_genome_shotgun_sequence
gi_811885786_gb_JXRI01004469.1__Saccharina_japonica_cultivar_Ja_scaffold4824,_whole_genome_shotgun_sequence
gi_811891155_gb_JXRI01003266.1__Saccharina_japonica_cultivar_Ja_scaffold3414,_whole_genome_shotgun_sequence
gi_811880626_gb_JXRI01005482.1__Saccharina_japonica_cultivar_Ja_scaffold6087,_whole_genome_shotgun_sequence
gi_811876964_gb_JXRI01006319.1__Saccharina_japonica_cultivar_Ja_scaffold7283,_whole_genome_shotgun_sequence
gi_811886208_gb_JXRI01004048.1__Saccharina_japonica_cultivar_Ja_scaffold4331,_whole_genome_shotgun_sequence
gi_811879004_gb_JXRI01006200.1__Saccharina_japonica_cultivar_Ja_scaffold7067,_whole_genome_shotgun_sequence
gi_811880200_gb_JXRI01005907.1__Saccharina_japonica_cultivar_Ja_scaffold6629,_whole_genome_shotgun_sequence
gi_811887267_gb_JXRI01003806.1__Saccharina_japonica_cultivar_Ja_scaffold4050,_whole_genome_shotgun_sequence
gi_811880878_gb_JXRI01005230.1__Saccharina_japonica_cultivar_Ja_scaffold5776,_whole_genome_shotgun_sequence
gi_811880841_gb_JXRI01005267.1__Saccharina_japonica_cultivar_Ja_scaffold5823,_whole_genome_shotgun_sequence
gi_811885828_gb_JXRI01004427.1__Saccharina_japonica_cultivar_Ja_scaffold4771,_whole_genome_shotgun_sequence
gi_811886106_gb_JXRI01004150.1__Saccharina_japonica_cultivar_Ja_scaffold4449,_whole_genome_shotgun_sequence
gi_811886134_gb_JXRI01004122.1__Saccharina_japonica_cultivar_Ja_scaffold4420,_whole_genome_shotgun_sequence
gi_811891238_gb_JXRI01003184.1__Saccharina_japonica_cultivar_Ja_scaffold3315,_whole_genome_shotgun_sequence
gi_811890860_gb_JXRI01003561.1__Saccharina_japonica_cultivar_Ja_scaffold3770,_whole_genome_shotgun_sequence
gi_811880140_gb_JXRI01005967.1__Saccharina_japonica_cultivar_Ja_scaffold6708,_whole_genome_shotgun_sequence
gi_811880258_gb_JXRI01005849.1__Saccharina_japonica_cultivar_Ja_scaffold6553,_whole_genome_shotgun_sequence
gi_811886151_gb_JXRI01004105.1__Saccharina_japonica_cultivar_Ja_scaffold4399,_whole_genome_shotgun_sequence
gi_811885831_gb_JXRI01004425.1__Saccharina_japonica_cultivar_Ja_scaffold4769,_whole_genome_shotgun_sequence
gi_811876568_gb_JXRI01006341.1__Saccharina_japonica_cultivar_Ja_scaffold7323,_whole_genome_shotgun_sequence
gi_811880281_gb_JXRI01005827.1__Saccharina_japonica_cultivar_Ja_scaffold6524,_whole_genome_shotgun_sequence
gi_811880468_gb_JXRI01005640.1__Saccharina_japonica_cultivar_Ja_scaffold6286,_whole_genome_shotgun_sequence
gi_811875295_gb_JXRI01006611.1__Saccharina_japonica_cultivar_Ja_scaffold7722,_whole_genome_shotgun_sequence
gi_811880191_gb_JXRI01005916.1__Saccharina_japonica_cultivar_Ja_scaffold6638,_whole_genome_shotgun_sequence
gi_811887480_gb_JXRI01003788.1__Saccharina_japonica_cultivar_Ja_scaffold4028,_whole_genome_shotgun_sequence
gi_811875197_gb_JXRI01006709.1__Saccharina_japonica_cultivar_Ja_scaffold7829,_whole_genome_shotgun_sequence
gi_811887840_gb_JXRI01003759.1__Saccharina_japonica_cultivar_Ja_scaffold3995,_whole_genome_shotgun_sequence
gi_811880072_gb_JXRI01006035.1__Saccharina_japonica_cultivar_Ja_scaffold6809,_whole_genome_shotgun_sequence
gi_811885957_gb_JXRI01004299.1__Saccharina_japonica_cultivar_Ja_scaffold4618,_whole_genome_shotgun_sequence
gi_811884247_gb_JXRI01004701.1__Saccharina_japonica_cultivar_Ja_scaffold5104,_whole_genome_shotgun_sequence
gi_811880901_gb_JXRI01005207.1__Saccharina_japonica_cultivar_Ja_scaffold5750,_whole_genome_shotgun_sequence
gi_811885781_gb_JXRI01004474.1__Saccharina_japonica_cultivar_Ja_scaffold4829,_whole_genome_shotgun_sequence
gi_811891221_gb_JXRI01003201.1__Saccharina_japonica_cultivar_Ja_scaffold3339,_whole_genome_shotgun_sequence
gi_811878055_gb_JXRI01006257.1__Saccharina_japonica_cultivar_Ja_scaffold7151,_whole_genome_shotgun_sequence
gi_811886147_gb_JXRI01004109.1__Saccharina_japonica_cultivar_Ja_scaffold4405,_whole_genome_shotgun_sequence
gi_811874983_gb_JXRI01006923.1__Saccharina_japonica_cultivar_Ja_scaffold8058,_whole_genome_shotgun_sequence
gi_811884001_gb_JXRI01004717.1__Saccharina_japonica_cultivar_Ja_scaffold5124,_whole_genome_shotgun_sequence
gi_811888354_gb_JXRI01003725.1__Saccharina_japonica_cultivar_Ja_scaffold3956,_whole_genome_shotgun_sequence
gi_811875570_gb_JXRI01006431.1__Saccharina_japonica_cultivar_Ja_scaffold7499,_whole_genome_shotgun_sequence
gi_811885981_gb_JXRI01004275.1__Saccharina_japonica_cultivar_Ja_scaffold4588,_whole_genome_shotgun_sequence
gi_811887311_gb_JXRI01003802.1__Saccharina_japonica_cultivar_Ja_scaffold4044,_whole_genome_shotgun_sequence
gi_811880719_gb_JXRI01005389.1__Saccharina_japonica_cultivar_Ja_scaffold5977,_whole_genome_shotgun_sequence
gi_811886167_gb_JXRI01004089.1__Saccharina_japonica_cultivar_Ja_scaffold4381,_whole_genome_shotgun_sequence
gi_811880781_gb_JXRI01005327.1__Saccharina_japonica_cultivar_Ja_scaffold5894,_whole_genome_shotgun_sequence
gi_811885988_gb_JXRI01004268.1__Saccharina_japonica_cultivar_Ja_scaffold4580,_whole_genome_shotgun_sequence
gi_811880772_gb_JXRI01005336.1__Saccharina_japonica_cultivar_Ja_scaffold5904,_whole_genome_shotgun_sequence
gi_811880837_gb_JXRI01005271.1__Saccharina_japonica_cultivar_Ja_scaffold5828,_whole_genome_shotgun_sequence
gi_811884405_gb_JXRI01004693.1__Saccharina_japonica_cultivar_Ja_scaffold5092,_whole_genome_shotgun_sequence
gi_811880524_gb_JXRI01005584.1__Saccharina_japonica_cultivar_Ja_scaffold6215,_whole_genome_shotgun_sequence
gi_811885651_gb_JXRI01004604.1__Saccharina_japonica_cultivar_Ja_scaffold4987,_whole_genome_shotgun_sequence
gi_811882260_gb_JXRI01004819.1__Saccharina_japonica_cultivar_Ja_scaffold5253,_whole_genome_shotgun_sequence
gi_811884243_gb_JXRI01004705.1__Saccharina_japonica_cultivar_Ja_scaffold5109,_whole_genome_shotgun_sequence
gi_811886490_gb_JXRI01003890.1__Saccharina_japonica_cultivar_Ja_scaffold4150,_whole_genome_shotgun_sequence
gi_811885648_gb_JXRI01004607.1__Saccharina_japonica_cultivar_Ja_scaffold4990,_whole_genome_shotgun_sequence
gi_811880959_gb_JXRI01005149.1__Saccharina_japonica_cultivar_Ja_scaffold5681,_whole_genome_shotgun_sequence
gi_811882729_gb_JXRI01004793.1__Saccharina_japonica_cultivar_Ja_scaffold5219,_whole_genome_shotgun_sequence
gi_811885131_gb_JXRI01004641.1__Saccharina_japonica_cultivar_Ja_scaffold5033,_whole_genome_shotgun_sequence
gi_811890850_gb_JXRI01003571.1__Saccharina_japonica_cultivar_Ja_scaffold3781,_whole_genome_shotgun_sequence
gi_811886298_gb_JXRI01003958.1__Saccharina_japonica_cultivar_Ja_scaffold4231,_whole_genome_shotgun_sequence
gi_811891062_gb_JXRI01003359.1__Saccharina_japonica_cultivar_Ja_scaffold3526,_whole_genome_shotgun_sequence
gi_811880532_gb_JXRI01005576.1__Saccharina_japonica_cultivar_Ja_scaffold6207,_whole_genome_shotgun_sequence
gi_811891240_gb_JXRI01003182.1__Saccharina_japonica_cultivar_Ja_scaffold3311,_whole_genome_shotgun_sequence
gi_811880825_gb_JXRI01005283.1__Saccharina_japonica_cultivar_Ja_scaffold5846,_whole_genome_shotgun_sequence
gi_811880714_gb_JXRI01005394.1__Saccharina_japonica_cultivar_Ja_scaffold5983,_whole_genome_shotgun_sequence
gi_811888714_gb_JXRI01003705.1__Saccharina_japonica_cultivar_Ja_scaffold3935,_whole_genome_shotgun_sequence
gi_811886115_gb_JXRI01004141.1__Saccharina_japonica_cultivar_Ja_scaffold4440,_whole_genome_shotgun_sequence
gi_811881990_gb_JXRI01004850.1__Saccharina_japonica_cultivar_Ja_scaffold5293,_whole_genome_shotgun_sequence
gi_811880407_gb_JXRI01005701.1__Saccharina_japonica_cultivar_Ja_scaffold6364,_whole_genome_shotgun_sequence
gi_811880868_gb_JXRI01005240.1__Saccharina_japonica_cultivar_Ja_scaffold5787,_whole_genome_shotgun_sequence
gi_811880292_gb_JXRI01005816.1__Saccharina_japonica_cultivar_Ja_scaffold6509,_whole_genome_shotgun_sequence
gi_811879947_gb_JXRI01006160.1__Saccharina_japonica_cultivar_Ja_scaffold7007,_whole_genome_shotgun_sequence
gi_811880913_gb_JXRI01005195.1__Saccharina_japonica_cultivar_Ja_scaffold5735,_whole_genome_shotgun_sequence
gi_811883287_gb_JXRI01004763.1__Saccharina_japonica_cultivar_Ja_scaffold5184,_whole_genome_shotgun_sequence
gi_811885687_gb_JXRI01004568.1__Saccharina_japonica_cultivar_Ja_scaffold4947,_whole_genome_shotgun_sequence
gi_811885823_gb_JXRI01004432.1__Saccharina_japonica_cultivar_Ja_scaffold4776,_whole_genome_shotgun_sequence
gi_811880505_gb_JXRI01005603.1__Saccharina_japonica_cultivar_Ja_scaffold6236,_whole_genome_shotgun_sequence
gi_811890876_gb_JXRI01003545.1__Saccharina_japonica_cultivar_Ja_scaffold3749,_whole_genome_shotgun_sequence
gi_811880346_gb_JXRI01005762.1__Saccharina_japonica_cultivar_Ja_scaffold6438,_whole_genome_shotgun_sequence
gi_811885949_gb_JXRI01004307.1__Saccharina_japonica_cultivar_Ja_scaffold4626,_whole_genome_shotgun_sequence
gi_811889526_gb_JXRI01003650.1__Saccharina_japonica_cultivar_Ja_scaffold3875,_whole_genome_shotgun_sequence
gi_811891635_gb_JXRI01002787.1__Saccharina_japonica_cultivar_Ja_scaffold2853,_whole_genome_shotgun_sequence
gi_811875208_gb_JXRI01006698.1__Saccharina_japonica_cultivar_Ja_scaffold7816,_whole_genome_shotgun_sequence
gi_811879274_gb_JXRI01006181.1__Saccharina_japonica_cultivar_Ja_scaffold7034,_whole_genome_shotgun_sequence
gi_811880685_gb_JXRI01005423.1__Saccharina_japonica_cultivar_Ja_scaffold6017,_whole_genome_shotgun_sequence
gi_811880631_gb_JXRI01005477.1__Saccharina_japonica_cultivar_Ja_scaffold6081,_whole_genome_shotgun_sequence
gi_811880344_gb_JXRI01005764.1__Saccharina_japonica_cultivar_Ja_scaffold6440,_whole_genome_shotgun_sequence
gi_811875539_gb_JXRI01006436.1__Saccharina_japonica_cultivar_Ja_scaffold7506,_whole_genome_shotgun_sequence
gi_811885861_gb_JXRI01004395.1__Saccharina_japonica_cultivar_Ja_scaffold4736,_whole_genome_shotgun_sequence
gi_811876866_gb_JXRI01006322.1__Saccharina_japonica_cultivar_Ja_scaffold7288,_whole_genome_shotgun_sequence
gi_811880590_gb_JXRI01005518.1__Saccharina_japonica_cultivar_Ja_scaffold6131,_whole_genome_shotgun_sequence
gi_811880661_gb_JXRI01005447.1__Saccharina_japonica_cultivar_Ja_scaffold6047,_whole_genome_shotgun_sequence
gi_811885769_gb_JXRI01004486.1__Saccharina_japonica_cultivar_Ja_scaffold4844,_whole_genome_shotgun_sequence
gi_811880872_gb_JXRI01005236.1__Saccharina_japonica_cultivar_Ja_scaffold5783,_whole_genome_shotgun_sequence
gi_811880024_gb_JXRI01006083.1__Saccharina_japonica_cultivar_Ja_scaffold6883,_whole_genome_shotgun_sequence
gi_811884569_gb_JXRI01004680.1__Saccharina_japonica_cultivar_Ja_scaffold5077,_whole_genome_shotgun_sequence
gi_811885801_gb_JXRI01004454.1__Saccharina_japonica_cultivar_Ja_scaffold4805,_whole_genome_shotgun_sequence
gi_811880848_gb_JXRI01005260.1__Saccharina_japonica_cultivar_Ja_scaffold5813,_whole_genome_shotgun_sequence
gi_811889207_gb_JXRI01003674.1__Saccharina_japonica_cultivar_Ja_scaffold3903,_whole_genome_shotgun_sequence
gi_811880244_gb_JXRI01005863.1__Saccharina_japonica_cultivar_Ja_scaffold6573,_whole_genome_shotgun_sequence
gi_811874930_gb_JXRI01006976.1__Saccharina_japonica_cultivar_Ja_scaffold8116,_whole_genome_shotgun_sequence
gi_811880800_gb_JXRI01005308.1__Saccharina_japonica_cultivar_Ja_scaffold5874,_whole_genome_shotgun_sequence
gi_811885679_gb_JXRI01004576.1__Saccharina_japonica_cultivar_Ja_scaffold4956,_whole_genome_shotgun_sequence
gi_811877890_gb_JXRI01006268.1__Saccharina_japonica_cultivar_Ja_scaffold7171,_whole_genome_shotgun_sequence
gi_811884565_gb_JXRI01004684.1__Saccharina_japonica_cultivar_Ja_scaffold5081,_whole_genome_shotgun_sequence
gi_811879011_gb_JXRI01006193.1__Saccharina_japonica_cultivar_Ja_scaffold7056,_whole_genome_shotgun_sequence
gi_811887661_gb_JXRI01003775.1__Saccharina_japonica_cultivar_Ja_scaffold4015,_whole_genome_shotgun_sequence
gi_811889677_gb_JXRI01003638.1__Saccharina_japonica_cultivar_Ja_scaffold3861,_whole_genome_shotgun_sequence
gi_811879976_gb_JXRI01006131.1__Saccharina_japonica_cultivar_Ja_scaffold6962,_whole_genome_shotgun_sequence
gi_811880985_gb_JXRI01005123.1__Saccharina_japonica_cultivar_Ja_scaffold5646,_whole_genome_shotgun_sequence
gi_811891336_gb_JXRI01003086.1__Saccharina_japonica_cultivar_Ja_scaffold3194,_whole_genome_shotgun_sequence
gi_811885730_gb_JXRI01004525.1__Saccharina_japonica_cultivar_Ja_scaffold4898,_whole_genome_shotgun_sequence
gi_811879975_gb_JXRI01006132.1__Saccharina_japonica_cultivar_Ja_scaffold6970,_whole_genome_shotgun_sequence
gi_811891168_gb_JXRI01003253.1__Saccharina_japonica_cultivar_Ja_scaffold3401,_whole_genome_shotgun_sequence
gi_811885842_gb_JXRI01004414.1__Saccharina_japonica_cultivar_Ja_scaffold4756,_whole_genome_shotgun_sequence
gi_811889841_gb_JXRI01003635.1__Saccharina_japonica_cultivar_Ja_scaffold3858,_whole_genome_shotgun_sequence
gi_811880552_gb_JXRI01005556.1__Saccharina_japonica_cultivar_Ja_scaffold6182,_whole_genome_shotgun_sequence
gi_811886926_gb_JXRI01003841.1__Saccharina_japonica_cultivar_Ja_scaffold4092,_whole_genome_shotgun_sequence
gi_811886665_gb_JXRI01003865.1__Saccharina_japonica_cultivar_Ja_scaffold4121,_whole_genome_shotgun_sequence
gi_811885668_gb_JXRI01004587.1__Saccharina_japonica_cultivar_Ja_scaffold4968,_whole_genome_shotgun_sequence
gi_811880061_gb_JXRI01006046.1__Saccharina_japonica_cultivar_Ja_scaffold6830,_whole_genome_shotgun_sequence
gi_811885855_gb_JXRI01004401.1__Saccharina_japonica_cultivar_Ja_scaffold4742,_whole_genome_shotgun_sequence
gi_811882129_gb_JXRI01004835.1__Saccharina_japonica_cultivar_Ja_scaffold5270,_whole_genome_shotgun_sequence
gi_811890889_gb_JXRI01003532.1__Saccharina_japonica_cultivar_Ja_scaffold3734,_whole_genome_shotgun_sequence
gi_811880460_gb_JXRI01005648.1__Saccharina_japonica_cultivar_Ja_scaffold6295,_whole_genome_shotgun_sequence
gi_811884734_gb_JXRI01004676.1__Saccharina_japonica_cultivar_Ja_scaffold5073,_whole_genome_shotgun_sequence
gi_811880211_gb_JXRI01005896.1__Saccharina_japonica_cultivar_Ja_scaffold6614,_whole_genome_shotgun_sequence
gi_811880439_gb_JXRI01005669.1__Saccharina_japonica_cultivar_Ja_scaffold6319,_whole_genome_shotgun_sequence
gi_811875407_gb_JXRI01006499.1__Saccharina_japonica_cultivar_Ja_scaffold7593,_whole_genome_shotgun_sequence
gi_811882378_gb_JXRI01004813.1__Saccharina_japonica_cultivar_Ja_scaffold5246,_whole_genome_shotgun_sequence
gi_811880817_gb_JXRI01005291.1__Saccharina_japonica_cultivar_Ja_scaffold5855,_whole_genome_shotgun_sequence
gi_811881056_gb_JXRI01005052.1__Saccharina_japonica_cultivar_Ja_scaffold5559,_whole_genome_shotgun_sequence
gi_811875333_gb_JXRI01006573.1__Saccharina_japonica_cultivar_Ja_scaffold7679,_whole_genome_shotgun_sequence
gi_811880718_gb_JXRI01005390.1__Saccharina_japonica_cultivar_Ja_scaffold5978,_whole_genome_shotgun_sequence
gi_811885766_gb_JXRI01004489.1__Saccharina_japonica_cultivar_Ja_scaffold4849,_whole_genome_shotgun_sequence
gi_811875373_gb_JXRI01006533.1__Saccharina_japonica_cultivar_Ja_scaffold7636,_whole_genome_shotgun_sequence
gi_811890914_gb_JXRI01003507.1__Saccharina_japonica_cultivar_Ja_scaffold3702,_whole_genome_shotgun_sequence
gi_811880918_gb_JXRI01005190.1__Saccharina_japonica_cultivar_Ja_scaffold5730,_whole_genome_shotgun_sequence
gi_811885942_gb_JXRI01004314.1__Saccharina_japonica_cultivar_Ja_scaffold4635,_whole_genome_shotgun_sequence
gi_811882326_gb_JXRI01004814.1__Saccharina_japonica_cultivar_Ja_scaffold5247,_whole_genome_shotgun_sequence
gi_811880977_gb_JXRI01005131.1__Saccharina_japonica_cultivar_Ja_scaffold5654,_whole_genome_shotgun_sequence
gi_811881120_gb_JXRI01004988.1__Saccharina_japonica_cultivar_Ja_scaffold5472,_whole_genome_shotgun_sequence
gi_811888523_gb_JXRI01003714.1__Saccharina_japonica_cultivar_Ja_scaffold3944,_whole_genome_shotgun_sequence
gi_811891147_gb_JXRI01003274.1__Saccharina_japonica_cultivar_Ja_scaffold3423,_whole_genome_shotgun_sequence
gi_811875284_gb_JXRI01006622.1__Saccharina_japonica_cultivar_Ja_scaffold7733,_whole_genome_shotgun_sequence
gi_811887013_gb_JXRI01003831.1__Saccharina_japonica_cultivar_Ja_scaffold4080,_whole_genome_shotgun_sequence
gi_811875114_gb_JXRI01006792.1__Saccharina_japonica_cultivar_Ja_scaffold7919,_whole_genome_shotgun_sequence
gi_811880905_gb_JXRI01005203.1__Saccharina_japonica_cultivar_Ja_scaffold5745,_whole_genome_shotgun_sequence
gi_811880565_gb_JXRI01005543.1__Saccharina_japonica_cultivar_Ja_scaffold6164,_whole_genome_shotgun_sequence
gi_811891043_gb_JXRI01003378.1__Saccharina_japonica_cultivar_Ja_scaffold3546,_whole_genome_shotgun_sequence
gi_811889527_gb_JXRI01003649.1__Saccharina_japonica_cultivar_Ja_scaffold3873,_whole_genome_shotgun_sequence
gi_811890944_gb_JXRI01003477.1__Saccharina_japonica_cultivar_Ja_scaffold3664,_whole_genome_shotgun_sequence
gi_811881864_gb_JXRI01004861.1__Saccharina_japonica_cultivar_Ja_scaffold5309,_whole_genome_shotgun_sequence
gi_811880990_gb_JXRI01005118.1__Saccharina_japonica_cultivar_Ja_scaffold5640,_whole_genome_shotgun_sequence
gi_811881787_gb_JXRI01004869.1__Saccharina_japonica_cultivar_Ja_scaffold5322,_whole_genome_shotgun_sequence
gi_811881073_gb_JXRI01005035.1__Saccharina_japonica_cultivar_Ja_scaffold5532,_whole_genome_shotgun_sequence
gi_811880806_gb_JXRI01005302.1__Saccharina_japonica_cultivar_Ja_scaffold5868,_whole_genome_shotgun_sequence
gi_811880042_gb_JXRI01006065.1__Saccharina_japonica_cultivar_Ja_scaffold6858,_whole_genome_shotgun_sequence
gi_811879954_gb_JXRI01006153.1__Saccharina_japonica_cultivar_Ja_scaffold6999,_whole_genome_shotgun_sequence
gi_811875051_gb_JXRI01006855.1__Saccharina_japonica_cultivar_Ja_scaffold7984,_whole_genome_shotgun_sequence
gi_811885972_gb_JXRI01004284.1__Saccharina_japonica_cultivar_Ja_scaffold4599,_whole_genome_shotgun_sequence
gi_811891045_gb_JXRI01003376.1__Saccharina_japonica_cultivar_Ja_scaffold3544,_whole_genome_shotgun_sequence
gi_811885933_gb_JXRI01004323.1__Saccharina_japonica_cultivar_Ja_scaffold4648,_whole_genome_shotgun_sequence
gi_811886047_gb_JXRI01004209.1__Saccharina_japonica_cultivar_Ja_scaffold4515,_whole_genome_shotgun_sequence
gi_811885125_gb_JXRI01004647.1__Saccharina_japonica_cultivar_Ja_scaffold5041,_whole_genome_shotgun_sequence
gi_811891149_gb_JXRI01003272.1__Saccharina_japonica_cultivar_Ja_scaffold3421,_whole_genome_shotgun_sequence
gi_811885794_gb_JXRI01004461.1__Saccharina_japonica_cultivar_Ja_scaffold4814,_whole_genome_shotgun_sequence
gi_811891387_gb_JXRI01003035.1__Saccharina_japonica_cultivar_Ja_scaffold3136,_whole_genome_shotgun_sequence
gi_811887596_gb_JXRI01003778.1__Saccharina_japonica_cultivar_Ja_scaffold4018,_whole_genome_shotgun_sequence
gi_811886177_gb_JXRI01004079.1__Saccharina_japonica_cultivar_Ja_scaffold4368,_whole_genome_shotgun_sequence
gi_811879959_gb_JXRI01006148.1__Saccharina_japonica_cultivar_Ja_scaffold6994,_whole_genome_shotgun_sequence
gi_811880659_gb_JXRI01005449.1__Saccharina_japonica_cultivar_Ja_scaffold6049,_whole_genome_shotgun_sequence
gi_811880090_gb_JXRI01006017.1__Saccharina_japonica_cultivar_Ja_scaffold6787,_whole_genome_shotgun_sequence
gi_811880513_gb_JXRI01005595.1__Saccharina_japonica_cultivar_Ja_scaffold6227,_whole_genome_shotgun_sequence
gi_811883390_gb_JXRI01004760.1__Saccharina_japonica_cultivar_Ja_scaffold5181,_whole_genome_shotgun_sequence
gi_811885998_gb_JXRI01004258.1__Saccharina_japonica_cultivar_Ja_scaffold4569,_whole_genome_shotgun_sequence
gi_811875142_gb_JXRI01006764.1__Saccharina_japonica_cultivar_Ja_scaffold7886,_whole_genome_shotgun_sequence
gi_811882252_gb_JXRI01004827.1__Saccharina_japonica_cultivar_Ja_scaffold5261,_whole_genome_shotgun_sequence
gi_811890835_gb_JXRI01003586.1__Saccharina_japonica_cultivar_Ja_scaffold3800,_whole_genome_shotgun_sequence
gi_811880528_gb_JXRI01005580.1__Saccharina_japonica_cultivar_Ja_scaffold6211,_whole_genome_shotgun_sequence
gi_811886113_gb_JXRI01004143.1__Saccharina_japonica_cultivar_Ja_scaffold4442,_whole_genome_shotgun_sequence
gi_811891253_gb_JXRI01003169.1__Saccharina_japonica_cultivar_Ja_scaffold3295,_whole_genome_shotgun_sequence
gi_811886188_gb_JXRI01004068.1__Saccharina_japonica_cultivar_Ja_scaffold4355,_whole_genome_shotgun_sequence
gi_811875123_gb_JXRI01006783.1__Saccharina_japonica_cultivar_Ja_scaffold7907,_whole_genome_shotgun_sequence
gi_811880385_gb_JXRI01005723.1__Saccharina_japonica_cultivar_Ja_scaffold6392,_whole_genome_shotgun_sequence
gi_811886758_gb_JXRI01003854.1__Saccharina_japonica_cultivar_Ja_scaffold4109,_whole_genome_shotgun_sequence
gi_811875282_gb_JXRI01006624.1__Saccharina_japonica_cultivar_Ja_scaffold7735,_whole_genome_shotgun_sequence
gi_811885821_gb_JXRI01004434.1__Saccharina_japonica_cultivar_Ja_scaffold4778,_whole_genome_shotgun_sequence
gi_811891259_gb_JXRI01003163.1__Saccharina_japonica_cultivar_Ja_scaffold3289,_whole_genome_shotgun_sequence
gi_811888818_gb_JXRI01003693.1__Saccharina_japonica_cultivar_Ja_scaffold3923,_whole_genome_shotgun_sequence
gi_811880277_gb_JXRI01005831.1__Saccharina_japonica_cultivar_Ja_scaffold6528,_whole_genome_shotgun_sequence
gi_811886248_gb_JXRI01004008.1__Saccharina_japonica_cultivar_Ja_scaffold4288,_whole_genome_shotgun_sequence
gi_811880870_gb_JXRI01005238.1__Saccharina_japonica_cultivar_Ja_scaffold5785,_whole_genome_shotgun_sequence
gi_811881046_gb_JXRI01005062.1__Saccharina_japonica_cultivar_Ja_scaffold5571,_whole_genome_shotgun_sequence
gi_811880075_gb_JXRI01006032.1__Saccharina_japonica_cultivar_Ja_scaffold6805,_whole_genome_shotgun_sequence
gi_811885887_gb_JXRI01004369.1__Saccharina_japonica_cultivar_Ja_scaffold4706,_whole_genome_shotgun_sequence
gi_811886144_gb_JXRI01004112.1__Saccharina_japonica_cultivar_Ja_scaffold4409,_whole_genome_shotgun_sequence
gi_811890922_gb_JXRI01003499.1__Saccharina_japonica_cultivar_Ja_scaffold3693,_whole_genome_shotgun_sequence
gi_811880086_gb_JXRI01006021.1__Saccharina_japonica_cultivar_Ja_scaffold6792,_whole_genome_shotgun_sequence
gi_811886194_gb_JXRI01004062.1__Saccharina_japonica_cultivar_Ja_scaffold4347,_whole_genome_shotgun_sequence
gi_811887423_gb_JXRI01003790.1__Saccharina_japonica_cultivar_Ja_scaffold4030,_whole_genome_shotgun_sequence
gi_811886217_gb_JXRI01004039.1__Saccharina_japonica_cultivar_Ja_scaffold4321,_whole_genome_shotgun_sequence
gi_811880165_gb_JXRI01005942.1__Saccharina_japonica_cultivar_Ja_scaffold6672,_whole_genome_shotgun_sequence
gi_811884571_gb_JXRI01004678.1__Saccharina_japonica_cultivar_Ja_scaffold5075,_whole_genome_shotgun_sequence
gi_811881155_gb_JXRI01004963.1__Saccharina_japonica_cultivar_Ja_scaffold5438,_whole_genome_shotgun_sequence
gi_811885696_gb_JXRI01004559.1__Saccharina_japonica_cultivar_Ja_scaffold4936,_whole_genome_shotgun_sequence
gi_811887366_gb_JXRI01003795.1__Saccharina_japonica_cultivar_Ja_scaffold4037,_whole_genome_shotgun_sequence
gi_811886306_gb_JXRI01003950.1__Saccharina_japonica_cultivar_Ja_scaffold4223,_whole_genome_shotgun_sequence
gi_811881009_gb_JXRI01005099.1__Saccharina_japonica_cultivar_Ja_scaffold5617,_whole_genome_shotgun_sequence
gi_811880160_gb_JXRI01005947.1__Saccharina_japonica_cultivar_Ja_scaffold6679,_whole_genome_shotgun_sequence
gi_811880545_gb_JXRI01005563.1__Saccharina_japonica_cultivar_Ja_scaffold6192,_whole_genome_shotgun_sequence
gi_811880331_gb_JXRI01005777.1__Saccharina_japonica_cultivar_Ja_scaffold6455,_whole_genome_shotgun_sequence
gi_811889524_gb_JXRI01003652.1__Saccharina_japonica_cultivar_Ja_scaffold3877,_whole_genome_shotgun_sequence
gi_811885874_gb_JXRI01004382.1__Saccharina_japonica_cultivar_Ja_scaffold4721,_whole_genome_shotgun_sequence
gi_811875278_gb_JXRI01006628.1__Saccharina_japonica_cultivar_Ja_scaffold7739,_whole_genome_shotgun_sequence
gi_811880320_gb_JXRI01005788.1__Saccharina_japonica_cultivar_Ja_scaffold6468,_whole_genome_shotgun_sequence
gi_811885810_gb_JXRI01004445.1__Saccharina_japonica_cultivar_Ja_scaffold4794,_whole_genome_shotgun_sequence
gi_811880286_gb_JXRI01005822.1__Saccharina_japonica_cultivar_Ja_scaffold6516,_whole_genome_shotgun_sequence

## Sheet: Eukaryotes scaffolds
gi_811896530_gb_JXRI01002047.1__Saccharina_japonica_cultivar_Ja_scaffold2065,_whole_genome_shotgun_sequence
gi_811897172_gb_JXRI01001406.1__Saccharina_japonica_cultivar_Ja_scaffold1407,_whole_genome_shotgun_sequence
gi_811891673_gb_JXRI01002749.1__Saccharina_japonica_cultivar_Ja_scaffold2815,_whole_genome_shotgun_sequence
gi_811902400_gb_JXRI01000332.1__Saccharina_japonica_cultivar_Ja_scaffold333,_whole_genome_shotgun_sequence
gi_811894808_gb_JXRI01002203.1__Saccharina_japonica_cultivar_Ja_scaffold2229,_whole_genome_shotgun_sequence
gi_811886533_gb_JXRI01003882.1__Saccharina_japonica_cultivar_Ja_scaffold4142,_whole_genome_shotgun_sequence
gi_811896716_gb_JXRI01001861.1__Saccharina_japonica_cultivar_Ja_scaffold1873,_whole_genome_shotgun_sequence
gi_811890929_gb_JXRI01003492.1__Saccharina_japonica_cultivar_Ja_scaffold3681,_whole_genome_shotgun_sequence
gi_811897082_gb_JXRI01001496.1__Saccharina_japonica_cultivar_Ja_scaffold1499,_whole_genome_shotgun_sequence
gi_811885777_gb_JXRI01004478.1__Saccharina_japonica_cultivar_Ja_scaffold4834,_whole_genome_shotgun_sequence
gi_811880332_gb_JXRI01005776.1__Saccharina_japonica_cultivar_Ja_scaffold6454,_whole_genome_shotgun_sequence
gi_811886337_gb_JXRI01003932.1__Saccharina_japonica_cultivar_Ja_scaffold4199,_whole_genome_shotgun_sequence
gi_811898885_gb_JXRI01001090.1__Saccharina_japonica_cultivar_Ja_scaffold1091,_whole_genome_shotgun_sequence
gi_811891450_gb_JXRI01002972.1__Saccharina_japonica_cultivar_Ja_scaffold3063,_whole_genome_shotgun_sequence
gi_811902321_gb_JXRI01000411.1__Saccharina_japonica_cultivar_Ja_scaffold412,_whole_genome_shotgun_sequence
gi_811883998_gb_JXRI01004720.1__Saccharina_japonica_cultivar_Ja_scaffold5127,_whole_genome_shotgun_sequence
gi_811902473_gb_JXRI01000259.1__Saccharina_japonica_cultivar_Ja_scaffold260,_whole_genome_shotgun_sequence
gi_811889844_gb_JXRI01003632.1__Saccharina_japonica_cultivar_Ja_scaffold3855,_whole_genome_shotgun_sequence
gi_811878246_gb_JXRI01006242.1__Saccharina_japonica_cultivar_Ja_scaffold7122,_whole_genome_shotgun_sequence
gi_811902205_gb_JXRI01000527.1__Saccharina_japonica_cultivar_Ja_scaffold528,_whole_genome_shotgun_sequence
gi_811882073_gb_JXRI01004843.1__Saccharina_japonica_cultivar_Ja_scaffold5284,_whole_genome_shotgun_sequence
gi_811889210_gb_JXRI01003671.1__Saccharina_japonica_cultivar_Ja_scaffold3900,_whole_genome_shotgun_sequence
gi_811883738_gb_JXRI01004731.1__Saccharina_japonica_cultivar_Ja_scaffold5142,_whole_genome_shotgun_sequence
gi_811902360_gb_JXRI01000372.1__Saccharina_japonica_cultivar_Ja_scaffold373,_whole_genome_shotgun_sequence
gi_811898512_gb_JXRI01001114.1__Saccharina_japonica_cultivar_Ja_scaffold1115,_whole_genome_shotgun_sequence
gi_811891199_gb_JXRI01003223.1__Saccharina_japonica_cultivar_Ja_scaffold3364,_whole_genome_shotgun_sequence
gi_811895071_gb_JXRI01002185.1__Saccharina_japonica_cultivar_Ja_scaffold2209,_whole_genome_shotgun_sequence
gi_811891041_gb_JXRI01003380.1__Saccharina_japonica_cultivar_Ja_scaffold3548,_whole_genome_shotgun_sequence
gi_811899029_gb_JXRI01001083.1__Saccharina_japonica_cultivar_Ja_scaffold1084,_whole_genome_shotgun_sequence
gi_811886029_gb_JXRI01004227.1__Saccharina_japonica_cultivar_Ja_scaffold4536,_whole_genome_shotgun_sequence
gi_811897232_gb_JXRI01001346.1__Saccharina_japonica_cultivar_Ja_scaffold1347,_whole_genome_shotgun_sequence
gi_811886095_gb_JXRI01004161.1__Saccharina_japonica_cultivar_Ja_scaffold4462,_whole_genome_shotgun_sequence
gi_811880245_gb_JXRI01005862.1__Saccharina_japonica_cultivar_Ja_scaffold6570,_whole_genome_shotgun_sequence
gi_811875016_gb_JXRI01006890.1__Saccharina_japonica_cultivar_Ja_scaffold8024,_whole_genome_shotgun_sequence
gi_811880766_gb_JXRI01005342.1__Saccharina_japonica_cultivar_Ja_scaffold5918,_whole_genome_shotgun_sequence
gi_811897007_gb_JXRI01001571.1__Saccharina_japonica_cultivar_Ja_scaffold1574,_whole_genome_shotgun_sequence
gi_811896945_gb_JXRI01001633.1__Saccharina_japonica_cultivar_Ja_scaffold1637,_whole_genome_shotgun_sequence
gi_811881023_gb_JXRI01005085.1__Saccharina_japonica_cultivar_Ja_scaffold5598,_whole_genome_shotgun_sequence
gi_811886015_gb_JXRI01004241.1__Saccharina_japonica_cultivar_Ja_scaffold4551,_whole_genome_shotgun_sequence
gi_811886276_gb_JXRI01003980.1__Saccharina_japonica_cultivar_Ja_scaffold4257,_whole_genome_shotgun_sequence
gi_811896677_gb_JXRI01001900.1__Saccharina_japonica_cultivar_Ja_scaffold1913,_whole_genome_shotgun_sequence
gi_811897356_gb_JXRI01001228.1__Saccharina_japonica_cultivar_Ja_scaffold1229,_whole_genome_shotgun_sequence
gi_811902086_gb_JXRI01000646.1__Saccharina_japonica_cultivar_Ja_scaffold647,_whole_genome_shotgun_sequence
gi_811891422_gb_JXRI01003000.1__Saccharina_japonica_cultivar_Ja_scaffold3095,_whole_genome_shotgun_sequence
gi_811877572_gb_JXRI01006279.1__Saccharina_japonica_cultivar_Ja_scaffold7188,_whole_genome_shotgun_sequence
gi_811902165_gb_JXRI01000567.1__Saccharina_japonica_cultivar_Ja_scaffold568,_whole_genome_shotgun_sequence
gi_811897361_gb_JXRI01001227.1__Saccharina_japonica_cultivar_Ja_scaffold1228,_whole_genome_shotgun_sequence
gi_811897644_gb_JXRI01001170.1__Saccharina_japonica_cultivar_Ja_scaffold1171,_whole_genome_shotgun_sequence
gi_811880876_gb_JXRI01005232.1__Saccharina_japonica_cultivar_Ja_scaffold5778,_whole_genome_shotgun_sequence
gi_811891339_gb_JXRI01003083.1__Saccharina_japonica_cultivar_Ja_scaffold3191,_whole_genome_shotgun_sequence
gi_811889528_gb_JXRI01003648.1__Saccharina_japonica_cultivar_Ja_scaffold3872,_whole_genome_shotgun_sequence
gi_811901882_gb_JXRI01000849.1__Saccharina_japonica_cultivar_Ja_scaffold850,_whole_genome_shotgun_sequence
gi_811881785_gb_JXRI01004871.1__Saccharina_japonica_cultivar_Ja_scaffold5324,_whole_genome_shotgun_sequence
gi_811902103_gb_JXRI01000629.1__Saccharina_japonica_cultivar_Ja_scaffold630,_whole_genome_shotgun_sequence
gi_811891890_gb_JXRI01002532.1__Saccharina_japonica_cultivar_Ja_scaffold2580,_whole_genome_shotgun_sequence
gi_811899281_gb_JXRI01001066.1__Saccharina_japonica_cultivar_Ja_scaffold1067,_whole_genome_shotgun_sequence
gi_811885642_gb_JXRI01004613.1__Saccharina_japonica_cultivar_Ja_scaffold5000,_whole_genome_shotgun_sequence
gi_811902242_gb_JXRI01000490.1__Saccharina_japonica_cultivar_Ja_scaffold491,_whole_genome_shotgun_sequence
gi_811881396_gb_JXRI01004911.1__Saccharina_japonica_cultivar_Ja_scaffold5375,_whole_genome_shotgun_sequence
gi_811891690_gb_JXRI01002732.1__Saccharina_japonica_cultivar_Ja_scaffold2797,_whole_genome_shotgun_sequence
gi_811896659_gb_JXRI01001918.1__Saccharina_japonica_cultivar_Ja_scaffold1932,_whole_genome_shotgun_sequence
gi_811894573_gb_JXRI01002210.1__Saccharina_japonica_cultivar_Ja_scaffold2236,_whole_genome_shotgun_sequence
gi_811896655_gb_JXRI01001922.1__Saccharina_japonica_cultivar_Ja_scaffold1937,_whole_genome_shotgun_sequence
gi_811891803_gb_JXRI01002619.1__Saccharina_japonica_cultivar_Ja_scaffold2674,_whole_genome_shotgun_sequence
gi_811902008_gb_JXRI01000724.1__Saccharina_japonica_cultivar_Ja_scaffold725,_whole_genome_shotgun_sequence
gi_811888935_gb_JXRI01003688.1__Saccharina_japonica_cultivar_Ja_scaffold3918,_whole_genome_shotgun_sequence
gi_811891968_gb_JXRI01002454.1__Saccharina_japonica_cultivar_Ja_scaffold2495,_whole_genome_shotgun_sequence
gi_811888932_gb_JXRI01003691.1__Saccharina_japonica_cultivar_Ja_scaffold3921,_whole_genome_shotgun_sequence
gi_811896666_gb_JXRI01001911.1__Saccharina_japonica_cultivar_Ja_scaffold1925,_whole_genome_shotgun_sequence
gi_811880378_gb_JXRI01005730.1__Saccharina_japonica_cultivar_Ja_scaffold6399,_whole_genome_shotgun_sequence
gi_811896648_gb_JXRI01001929.1__Saccharina_japonica_cultivar_Ja_scaffold1944,_whole_genome_shotgun_sequence
gi_811902731_gb_JXRI01000001.1__Saccharina_japonica_cultivar_Ja_scaffold1,_whole_genome_shotgun_sequence
gi_811875247_gb_JXRI01006659.1__Saccharina_japonica_cultivar_Ja_scaffold7775,_whole_genome_shotgun_sequence
gi_811896202_gb_JXRI01002123.1__Saccharina_japonica_cultivar_Ja_scaffold2143,_whole_genome_shotgun_sequence
gi_811902339_gb_JXRI01000393.1__Saccharina_japonica_cultivar_Ja_scaffold394,_whole_genome_shotgun_sequence
gi_811902281_gb_JXRI01000451.1__Saccharina_japonica_cultivar_Ja_scaffold452,_whole_genome_shotgun_sequence
gi_811896709_gb_JXRI01001868.1__Saccharina_japonica_cultivar_Ja_scaffold1880,_whole_genome_shotgun_sequence
gi_811901846_gb_JXRI01000885.1__Saccharina_japonica_cultivar_Ja_scaffold886,_whole_genome_shotgun_sequence
gi_811891665_gb_JXRI01002757.1__Saccharina_japonica_cultivar_Ja_scaffold2823,_whole_genome_shotgun_sequence
gi_811881947_gb_JXRI01004853.1__Saccharina_japonica_cultivar_Ja_scaffold5297,_whole_genome_shotgun_sequence
gi_811891979_gb_JXRI01002443.1__Saccharina_japonica_cultivar_Ja_scaffold2483,_whole_genome_shotgun_sequence
gi_811902631_gb_JXRI01000101.1__Saccharina_japonica_cultivar_Ja_scaffold101,_whole_genome_shotgun_sequence
gi_811891708_gb_JXRI01002714.1__Saccharina_japonica_cultivar_Ja_scaffold2777,_whole_genome_shotgun_sequence
gi_811875885_gb_JXRI01006401.1__Saccharina_japonica_cultivar_Ja_scaffold7437,_whole_genome_shotgun_sequence
gi_811885689_gb_JXRI01004566.1__Saccharina_japonica_cultivar_Ja_scaffold4945,_whole_genome_shotgun_sequence
gi_811896953_gb_JXRI01001625.1__Saccharina_japonica_cultivar_Ja_scaffold1629,_whole_genome_shotgun_sequence
gi_811898460_gb_JXRI01001117.1__Saccharina_japonica_cultivar_Ja_scaffold1118,_whole_genome_shotgun_sequence
gi_811897309_gb_JXRI01001269.1__Saccharina_japonica_cultivar_Ja_scaffold1270,_whole_genome_shotgun_sequence
gi_811902515_gb_JXRI01000217.1__Saccharina_japonica_cultivar_Ja_scaffold217,_whole_genome_shotgun_sequence
gi_811896700_gb_JXRI01001877.1__Saccharina_japonica_cultivar_Ja_scaffold1889,_whole_genome_shotgun_sequence
gi_811902299_gb_JXRI01000433.1__Saccharina_japonica_cultivar_Ja_scaffold434,_whole_genome_shotgun_sequence
gi_811885771_gb_JXRI01004484.1__Saccharina_japonica_cultivar_Ja_scaffold4841,_whole_genome_shotgun_sequence
gi_811880461_gb_JXRI01005647.1__Saccharina_japonica_cultivar_Ja_scaffold6294,_whole_genome_shotgun_sequence
gi_811897224_gb_JXRI01001354.1__Saccharina_japonica_cultivar_Ja_scaffold1355,_whole_genome_shotgun_sequence
gi_811886018_gb_JXRI01004238.1__Saccharina_japonica_cultivar_Ja_scaffold4548,_whole_genome_shotgun_sequence
gi_811875555_gb_JXRI01006434.1__Saccharina_japonica_cultivar_Ja_scaffold7504,_whole_genome_shotgun_sequence
gi_811875583_gb_JXRI01006429.1__Saccharina_japonica_cultivar_Ja_scaffold7497,_whole_genome_shotgun_sequence
gi_811891604_gb_JXRI01002818.1__Saccharina_japonica_cultivar_Ja_scaffold2887,_whole_genome_shotgun_sequence
gi_811874927_gb_JXRI01006979.1__Saccharina_japonica_cultivar_Ja_scaffold8120,_whole_genome_shotgun_sequence
gi_811878059_gb_JXRI01006253.1__Saccharina_japonica_cultivar_Ja_scaffold7147,_whole_genome_shotgun_sequence
gi_811892045_gb_JXRI01002418.1__Saccharina_japonica_cultivar_Ja_scaffold2455,_whole_genome_shotgun_sequence
gi_811880324_gb_JXRI01005784.1__Saccharina_japonica_cultivar_Ja_scaffold6462,_whole_genome_shotgun_sequence
gi_811880586_gb_JXRI01005522.1__Saccharina_japonica_cultivar_Ja_scaffold6135,_whole_genome_shotgun_sequence
gi_811875928_gb_JXRI01006395.1__Saccharina_japonica_cultivar_Ja_scaffold7424,_whole_genome_shotgun_sequence
gi_811901885_gb_JXRI01000846.1__Saccharina_japonica_cultivar_Ja_scaffold847,_whole_genome_shotgun_sequence
gi_811902629_gb_JXRI01000103.1__Saccharina_japonica_cultivar_Ja_scaffold103,_whole_genome_shotgun_sequence
gi_811881904_gb_JXRI01004859.1__Saccharina_japonica_cultivar_Ja_scaffold5307,_whole_genome_shotgun_sequence
gi_811897098_gb_JXRI01001480.1__Saccharina_japonica_cultivar_Ja_scaffold1483,_whole_genome_shotgun_sequence
gi_811896782_gb_JXRI01001796.1__Saccharina_japonica_cultivar_Ja_scaffold1806,_whole_genome_shotgun_sequence
gi_811896977_gb_JXRI01001601.1__Saccharina_japonica_cultivar_Ja_scaffold1605,_whole_genome_shotgun_sequence
gi_811880679_gb_JXRI01005429.1__Saccharina_japonica_cultivar_Ja_scaffold6023,_whole_genome_shotgun_sequence
gi_811891806_gb_JXRI01002616.1__Saccharina_japonica_cultivar_Ja_scaffold2670,_whole_genome_shotgun_sequence
gi_811880997_gb_JXRI01005111.1__Saccharina_japonica_cultivar_Ja_scaffold5631,_whole_genome_shotgun_sequence
gi_811902534_gb_JXRI01000198.1__Saccharina_japonica_cultivar_Ja_scaffold198,_whole_genome_shotgun_sequence
gi_811896863_gb_JXRI01001715.1__Saccharina_japonica_cultivar_Ja_scaffold1723,_whole_genome_shotgun_sequence
gi_811880487_gb_JXRI01005621.1__Saccharina_japonica_cultivar_Ja_scaffold6258,_whole_genome_shotgun_sequence
gi_811885951_gb_JXRI01004305.1__Saccharina_japonica_cultivar_Ja_scaffold4624,_whole_genome_shotgun_sequence
gi_811891160_gb_JXRI01003261.1__Saccharina_japonica_cultivar_Ja_scaffold3409,_whole_genome_shotgun_sequence
gi_811896562_gb_JXRI01002015.1__Saccharina_japonica_cultivar_Ja_scaffold2033,_whole_genome_shotgun_sequence
gi_811901925_gb_JXRI01000806.1__Saccharina_japonica_cultivar_Ja_scaffold807,_whole_genome_shotgun_sequence
gi_811902589_gb_JXRI01000143.1__Saccharina_japonica_cultivar_Ja_scaffold143,_whole_genome_shotgun_sequence
gi_811875193_gb_JXRI01006713.1__Saccharina_japonica_cultivar_Ja_scaffold7834,_whole_genome_shotgun_sequence
gi_811891618_gb_JXRI01002804.1__Saccharina_japonica_cultivar_Ja_scaffold2871,_whole_genome_shotgun_sequence
gi_811891015_gb_JXRI01003406.1__Saccharina_japonica_cultivar_Ja_scaffold3579,_whole_genome_shotgun_sequence
gi_811885380_gb_JXRI01004635.1__Saccharina_japonica_cultivar_Ja_scaffold5025,_whole_genome_shotgun_sequence
gi_811898241_gb_JXRI01001131.1__Saccharina_japonica_cultivar_Ja_scaffold1132,_whole_genome_shotgun_sequence
gi_811902047_gb_JXRI01000685.1__Saccharina_japonica_cultivar_Ja_scaffold686,_whole_genome_shotgun_sequence
gi_811901922_gb_JXRI01000809.1__Saccharina_japonica_cultivar_Ja_scaffold810,_whole_genome_shotgun_sequence
gi_811897308_gb_JXRI01001270.1__Saccharina_japonica_cultivar_Ja_scaffold1271,_whole_genome_shotgun_sequence
gi_811897140_gb_JXRI01001438.1__Saccharina_japonica_cultivar_Ja_scaffold1441,_whole_genome_shotgun_sequence
gi_811896475_gb_JXRI01002102.1__Saccharina_japonica_cultivar_Ja_scaffold2121,_whole_genome_shotgun_sequence
gi_811897300_gb_JXRI01001278.1__Saccharina_japonica_cultivar_Ja_scaffold1279,_whole_genome_shotgun_sequence
gi_811885678_gb_JXRI01004577.1__Saccharina_japonica_cultivar_Ja_scaffold4957,_whole_genome_shotgun_sequence
gi_811897023_gb_JXRI01001555.1__Saccharina_japonica_cultivar_Ja_scaffold1558,_whole_genome_shotgun_sequence
gi_811892000_gb_JXRI01002434.1__Saccharina_japonica_cultivar_Ja_scaffold2473,_whole_genome_shotgun_sequence
gi_811898888_gb_JXRI01001087.1__Saccharina_japonica_cultivar_Ja_scaffold1088,_whole_genome_shotgun_sequence
gi_811891676_gb_JXRI01002746.1__Saccharina_japonica_cultivar_Ja_scaffold2811,_whole_genome_shotgun_sequence
gi_811896631_gb_JXRI01001946.1__Saccharina_japonica_cultivar_Ja_scaffold1963,_whole_genome_shotgun_sequence
gi_811882558_gb_JXRI01004799.1__Saccharina_japonica_cultivar_Ja_scaffold5228,_whole_genome_shotgun_sequence
gi_811890838_gb_JXRI01003583.1__Saccharina_japonica_cultivar_Ja_scaffold3796,_whole_genome_shotgun_sequence
gi_811902571_gb_JXRI01000161.1__Saccharina_japonica_cultivar_Ja_scaffold161,_whole_genome_shotgun_sequence
gi_811892034_gb_JXRI01002422.1__Saccharina_japonica_cultivar_Ja_scaffold2460,_whole_genome_shotgun_sequence
gi_811894813_gb_JXRI01002198.1__Saccharina_japonica_cultivar_Ja_scaffold2223,_whole_genome_shotgun_sequence
gi_811897249_gb_JXRI01001329.1__Saccharina_japonica_cultivar_Ja_scaffold1330,_whole_genome_shotgun_sequence
gi_811901807_gb_JXRI01000924.1__Saccharina_japonica_cultivar_Ja_scaffold925,_whole_genome_shotgun_sequence
gi_811902730_gb_JXRI01000002.1__Saccharina_japonica_cultivar_Ja_scaffold2,_whole_genome_shotgun_sequence
gi_811880627_gb_JXRI01005481.1__Saccharina_japonica_cultivar_Ja_scaffold6085,_whole_genome_shotgun_sequence
gi_811900485_gb_JXRI01001000.1__Saccharina_japonica_cultivar_Ja_scaffold1001,_whole_genome_shotgun_sequence
gi_811896575_gb_JXRI01002002.1__Saccharina_japonica_cultivar_Ja_scaffold2019,_whole_genome_shotgun_sequence
gi_811902494_gb_JXRI01000238.1__Saccharina_japonica_cultivar_Ja_scaffold238,_whole_genome_shotgun_sequence
gi_811885664_gb_JXRI01004591.1__Saccharina_japonica_cultivar_Ja_scaffold4972,_whole_genome_shotgun_sequence
gi_811898886_gb_JXRI01001089.1__Saccharina_japonica_cultivar_Ja_scaffold1090,_whole_genome_shotgun_sequence
gi_811879984_gb_JXRI01006123.1__Saccharina_japonica_cultivar_Ja_scaffold6949,_whole_genome_shotgun_sequence
gi_811901993_gb_JXRI01000739.1__Saccharina_japonica_cultivar_Ja_scaffold740,_whole_genome_shotgun_sequence
gi_811901996_gb_JXRI01000736.1__Saccharina_japonica_cultivar_Ja_scaffold737,_whole_genome_shotgun_sequence
gi_811897248_gb_JXRI01001330.1__Saccharina_japonica_cultivar_Ja_scaffold1331,_whole_genome_shotgun_sequence
gi_811897099_gb_JXRI01001479.1__Saccharina_japonica_cultivar_Ja_scaffold1482,_whole_genome_shotgun_sequence
gi_811897240_gb_JXRI01001338.1__Saccharina_japonica_cultivar_Ja_scaffold1339,_whole_genome_shotgun_sequence
gi_811880571_gb_JXRI01005537.1__Saccharina_japonica_cultivar_Ja_scaffold6157,_whole_genome_shotgun_sequence
gi_811897216_gb_JXRI01001362.1__Saccharina_japonica_cultivar_Ja_scaffold1363,_whole_genome_shotgun_sequence
gi_811885764_gb_JXRI01004491.1__Saccharina_japonica_cultivar_Ja_scaffold4853,_whole_genome_shotgun_sequence
gi_811877896_gb_JXRI01006262.1__Saccharina_japonica_cultivar_Ja_scaffold7162,_whole_genome_shotgun_sequence
gi_811896684_gb_JXRI01001893.1__Saccharina_japonica_cultivar_Ja_scaffold1905,_whole_genome_shotgun_sequence
gi_811886300_gb_JXRI01003956.1__Saccharina_japonica_cultivar_Ja_scaffold4229,_whole_genome_shotgun_sequence
gi_811901862_gb_JXRI01000869.1__Saccharina_japonica_cultivar_Ja_scaffold870,_whole_genome_shotgun_sequence
gi_811902319_gb_JXRI01000413.1__Saccharina_japonica_cultivar_Ja_scaffold414,_whole_genome_shotgun_sequence
gi_811879988_gb_JXRI01006119.1__Saccharina_japonica_cultivar_Ja_scaffold6944,_whole_genome_shotgun_sequence
gi_811896855_gb_JXRI01001723.1__Saccharina_japonica_cultivar_Ja_scaffold1731,_whole_genome_shotgun_sequence
gi_811896647_gb_JXRI01001930.1__Saccharina_japonica_cultivar_Ja_scaffold1945,_whole_genome_shotgun_sequence
gi_811893939_gb_JXRI01002248.1__Saccharina_japonica_cultivar_Ja_scaffold2274,_whole_genome_shotgun_sequence
gi_811893747_gb_JXRI01002265.1__Saccharina_japonica_cultivar_Ja_scaffold2293,_whole_genome_shotgun_sequence
gi_811896926_gb_JXRI01001652.1__Saccharina_japonica_cultivar_Ja_scaffold1657,_whole_genome_shotgun_sequence
gi_811902123_gb_JXRI01000609.1__Saccharina_japonica_cultivar_Ja_scaffold610,_whole_genome_shotgun_sequence
gi_811897107_gb_JXRI01001471.1__Saccharina_japonica_cultivar_Ja_scaffold1474,_whole_genome_shotgun_sequence
gi_811886165_gb_JXRI01004091.1__Saccharina_japonica_cultivar_Ja_scaffold4384,_whole_genome_shotgun_sequence
gi_811902184_gb_JXRI01000548.1__Saccharina_japonica_cultivar_Ja_scaffold549,_whole_genome_shotgun_sequence
gi_811890988_gb_JXRI01003433.1__Saccharina_japonica_cultivar_Ja_scaffold3612,_whole_genome_shotgun_sequence
gi_811887015_gb_JXRI01003829.1__Saccharina_japonica_cultivar_Ja_scaffold4078,_whole_genome_shotgun_sequence
gi_811902729_gb_JXRI01000003.1__Saccharina_japonica_cultivar_Ja_scaffold3,_whole_genome_shotgun_sequence
gi_811902476_gb_JXRI01000256.1__Saccharina_japonica_cultivar_Ja_scaffold257,_whole_genome_shotgun_sequence
gi_811900645_gb_JXRI01000990.1__Saccharina_japonica_cultivar_Ja_scaffold991,_whole_genome_shotgun_sequence
gi_811891767_gb_JXRI01002655.1__Saccharina_japonica_cultivar_Ja_scaffold2713,_whole_genome_shotgun_sequence
gi_811881239_gb_JXRI01004939.1__Saccharina_japonica_cultivar_Ja_scaffold5410,_whole_genome_shotgun_sequence
gi_811896831_gb_JXRI01001747.1__Saccharina_japonica_cultivar_Ja_scaffold1755,_whole_genome_shotgun_sequence
gi_811875028_gb_JXRI01006878.1__Saccharina_japonica_cultivar_Ja_scaffold8011,_whole_genome_shotgun_sequence
gi_811902261_gb_JXRI01000471.1__Saccharina_japonica_cultivar_Ja_scaffold472,_whole_genome_shotgun_sequence
gi_811891318_gb_JXRI01003104.1__Saccharina_japonica_cultivar_Ja_scaffold3218,_whole_genome_shotgun_sequence
gi_811880235_gb_JXRI01005872.1__Saccharina_japonica_cultivar_Ja_scaffold6586,_whole_genome_shotgun_sequence
gi_811880750_gb_JXRI01005358.1__Saccharina_japonica_cultivar_Ja_scaffold5936,_whole_genome_shotgun_sequence
gi_811898581_gb_JXRI01001108.1__Saccharina_japonica_cultivar_Ja_scaffold1109,_whole_genome_shotgun_sequence
gi_811886132_gb_JXRI01004124.1__Saccharina_japonica_cultivar_Ja_scaffold4422,_whole_genome_shotgun_sequence
gi_811897188_gb_JXRI01001390.1__Saccharina_japonica_cultivar_Ja_scaffold1391,_whole_genome_shotgun_sequence
gi_811891593_gb_JXRI01002829.1__Saccharina_japonica_cultivar_Ja_scaffold2901,_whole_genome_shotgun_sequence
gi_811880664_gb_JXRI01005444.1__Saccharina_japonica_cultivar_Ja_scaffold6042,_whole_genome_shotgun_sequence
gi_811897159_gb_JXRI01001419.1__Saccharina_japonica_cultivar_Ja_scaffold1422,_whole_genome_shotgun_sequence
gi_811902532_gb_JXRI01000200.1__Saccharina_japonica_cultivar_Ja_scaffold200,_whole_genome_shotgun_sequence
gi_811897264_gb_JXRI01001314.1__Saccharina_japonica_cultivar_Ja_scaffold1315,_whole_genome_shotgun_sequence
gi_811876405_gb_JXRI01006353.1__Saccharina_japonica_cultivar_Ja_scaffold7346,_whole_genome_shotgun_sequence
gi_811895945_gb_JXRI01002138.1__Saccharina_japonica_cultivar_Ja_scaffold2158,_whole_genome_shotgun_sequence
gi_811890974_gb_JXRI01003447.1__Saccharina_japonica_cultivar_Ja_scaffold3628,_whole_genome_shotgun_sequence
gi_811891360_gb_JXRI01003062.1__Saccharina_japonica_cultivar_Ja_scaffold3168,_whole_genome_shotgun_sequence
gi_811880019_gb_JXRI01006088.1__Saccharina_japonica_cultivar_Ja_scaffold6891,_whole_genome_shotgun_sequence
gi_811897272_gb_JXRI01001306.1__Saccharina_japonica_cultivar_Ja_scaffold1307,_whole_genome_shotgun_sequence
gi_811891476_gb_JXRI01002946.1__Saccharina_japonica_cultivar_Ja_scaffold3032,_whole_genome_shotgun_sequence
gi_811890923_gb_JXRI01003498.1__Saccharina_japonica_cultivar_Ja_scaffold3691,_whole_genome_shotgun_sequence
gi_811891756_gb_JXRI01002666.1__Saccharina_japonica_cultivar_Ja_scaffold2725,_whole_genome_shotgun_sequence
gi_811886309_gb_JXRI01003947.1__Saccharina_japonica_cultivar_Ja_scaffold4220,_whole_genome_shotgun_sequence
gi_811896623_gb_JXRI01001954.1__Saccharina_japonica_cultivar_Ja_scaffold1971,_whole_genome_shotgun_sequence
gi_811881734_gb_JXRI01004874.1__Saccharina_japonica_cultivar_Ja_scaffold5327,_whole_genome_shotgun_sequence
gi_811886375_gb_JXRI01003919.1__Saccharina_japonica_cultivar_Ja_scaffold4183,_whole_genome_shotgun_sequence
gi_811897209_gb_JXRI01001369.1__Saccharina_japonica_cultivar_Ja_scaffold1370,_whole_genome_shotgun_sequence
gi_811880296_gb_JXRI01005812.1__Saccharina_japonica_cultivar_Ja_scaffold6500,_whole_genome_shotgun_sequence
gi_811896735_gb_JXRI01001843.1__Saccharina_japonica_cultivar_Ja_scaffold1854,_whole_genome_shotgun_sequence
gi_811902492_gb_JXRI01000240.1__Saccharina_japonica_cultivar_Ja_scaffold240,_whole_genome_shotgun_sequence
gi_811900808_gb_JXRI01000988.1__Saccharina_japonica_cultivar_Ja_scaffold989,_whole_genome_shotgun_sequence
gi_811902027_gb_JXRI01000705.1__Saccharina_japonica_cultivar_Ja_scaffold706,_whole_genome_shotgun_sequence
gi_811902106_gb_JXRI01000626.1__Saccharina_japonica_cultivar_Ja_scaffold627,_whole_genome_shotgun_sequence
gi_811880002_gb_JXRI01006105.1__Saccharina_japonica_cultivar_Ja_scaffold6920,_whole_genome_shotgun_sequence
gi_811896681_gb_JXRI01001896.1__Saccharina_japonica_cultivar_Ja_scaffold1909,_whole_genome_shotgun_sequence
gi_811892960_gb_JXRI01002316.1__Saccharina_japonica_cultivar_Ja_scaffold2349,_whole_genome_shotgun_sequence
gi_811900068_gb_JXRI01001023.1__Saccharina_japonica_cultivar_Ja_scaffold1024,_whole_genome_shotgun_sequence
gi_811880315_gb_JXRI01005793.1__Saccharina_japonica_cultivar_Ja_scaffold6474,_whole_genome_shotgun_sequence
gi_811880951_gb_JXRI01005157.1__Saccharina_japonica_cultivar_Ja_scaffold5689,_whole_genome_shotgun_sequence
gi_811890918_gb_JXRI01003503.1__Saccharina_japonica_cultivar_Ja_scaffold3697,_whole_genome_shotgun_sequence
gi_811886401_gb_JXRI01003911.1__Saccharina_japonica_cultivar_Ja_scaffold4175,_whole_genome_shotgun_sequence
gi_811891640_gb_JXRI01002782.1__Saccharina_japonica_cultivar_Ja_scaffold2848,_whole_genome_shotgun_sequence
gi_811890996_gb_JXRI01003425.1__Saccharina_japonica_cultivar_Ja_scaffold3604,_whole_genome_shotgun_sequence
gi_811901906_gb_JXRI01000825.1__Saccharina_japonica_cultivar_Ja_scaffold826,_whole_genome_shotgun_sequence
gi_811902225_gb_JXRI01000507.1__Saccharina_japonica_cultivar_Ja_scaffold508,_whole_genome_shotgun_sequence
gi_811896937_gb_JXRI01001641.1__Saccharina_japonica_cultivar_Ja_scaffold1645,_whole_genome_shotgun_sequence
gi_811902340_gb_JXRI01000392.1__Saccharina_japonica_cultivar_Ja_scaffold393,_whole_genome_shotgun_sequence
gi_811902397_gb_JXRI01000335.1__Saccharina_japonica_cultivar_Ja_scaffold336,_whole_genome_shotgun_sequence
gi_811891764_gb_JXRI01002658.1__Saccharina_japonica_cultivar_Ja_scaffold2717,_whole_genome_shotgun_sequence
gi_811902611_gb_JXRI01000121.1__Saccharina_japonica_cultivar_Ja_scaffold121,_whole_genome_shotgun_sequence
gi_811902554_gb_JXRI01000178.1__Saccharina_japonica_cultivar_Ja_scaffold178,_whole_genome_shotgun_sequence
gi_811896618_gb_JXRI01001959.1__Saccharina_japonica_cultivar_Ja_scaffold1976,_whole_genome_shotgun_sequence
gi_811888356_gb_JXRI01003723.1__Saccharina_japonica_cultivar_Ja_scaffold3954,_whole_genome_shotgun_sequence
gi_811886145_gb_JXRI01004111.1__Saccharina_japonica_cultivar_Ja_scaffold4408,_whole_genome_shotgun_sequence
gi_811891075_gb_JXRI01003346.1__Saccharina_japonica_cultivar_Ja_scaffold3509,_whole_genome_shotgun_sequence
gi_811892901_gb_JXRI01002321.1__Saccharina_japonica_cultivar_Ja_scaffold2354,_whole_genome_shotgun_sequence
gi_811880539_gb_JXRI01005569.1__Saccharina_japonica_cultivar_Ja_scaffold6199,_whole_genome_shotgun_sequence
gi_811895950_gb_JXRI01002133.1__Saccharina_japonica_cultivar_Ja_scaffold2153,_whole_genome_shotgun_sequence
gi_811894246_gb_JXRI01002230.1__Saccharina_japonica_cultivar_Ja_scaffold2256,_whole_genome_shotgun_sequence
gi_811875794_gb_JXRI01006407.1__Saccharina_japonica_cultivar_Ja_scaffold7450,_whole_genome_shotgun_sequence
gi_811897853_gb_JXRI01001155.1__Saccharina_japonica_cultivar_Ja_scaffold1156,_whole_genome_shotgun_sequence
gi_811886277_gb_JXRI01003979.1__Saccharina_japonica_cultivar_Ja_scaffold4256,_whole_genome_shotgun_sequence
gi_811880619_gb_JXRI01005489.1__Saccharina_japonica_cultivar_Ja_scaffold6096,_whole_genome_shotgun_sequence
gi_811875045_gb_JXRI01006861.1__Saccharina_japonica_cultivar_Ja_scaffold7991,_whole_genome_shotgun_sequence
gi_811880686_gb_JXRI01005422.1__Saccharina_japonica_cultivar_Ja_scaffold6016,_whole_genome_shotgun_sequence
gi_811892041_gb_JXRI01002420.1__Saccharina_japonica_cultivar_Ja_scaffold2458,_whole_genome_shotgun_sequence
gi_811881107_gb_JXRI01005001.1__Saccharina_japonica_cultivar_Ja_scaffold5489,_whole_genome_shotgun_sequence
gi_811875394_gb_JXRI01006512.1__Saccharina_japonica_cultivar_Ja_scaffold7609,_whole_genome_shotgun_sequence
gi_811885127_gb_JXRI01004645.1__Saccharina_japonica_cultivar_Ja_scaffold5039,_whole_genome_shotgun_sequence
gi_811880036_gb_JXRI01006071.1__Saccharina_japonica_cultivar_Ja_scaffold6866,_whole_genome_shotgun_sequence
gi_811901973_gb_JXRI01000759.1__Saccharina_japonica_cultivar_Ja_scaffold760,_whole_genome_shotgun_sequence
gi_811889669_gb_JXRI01003646.1__Saccharina_japonica_cultivar_Ja_scaffold3870,_whole_genome_shotgun_sequence
gi_811902378_gb_JXRI01000354.1__Saccharina_japonica_cultivar_Ja_scaffold355,_whole_genome_shotgun_sequence
gi_811897442_gb_JXRI01001201.1__Saccharina_japonica_cultivar_Ja_scaffold1202,_whole_genome_shotgun_sequence
gi_811902457_gb_JXRI01000275.1__Saccharina_japonica_cultivar_Ja_scaffold276,_whole_genome_shotgun_sequence
gi_811896792_gb_JXRI01001786.1__Saccharina_japonica_cultivar_Ja_scaffold1795,_whole_genome_shotgun_sequence
gi_811891136_gb_JXRI01003285.1__Saccharina_japonica_cultivar_Ja_scaffold3436,_whole_genome_shotgun_sequence
gi_811887986_gb_JXRI01003750.1__Saccharina_japonica_cultivar_Ja_scaffold3986,_whole_genome_shotgun_sequence
gi_811891125_gb_JXRI01003296.1__Saccharina_japonica_cultivar_Ja_scaffold3450,_whole_genome_shotgun_sequence
gi_811877573_gb_JXRI01006278.1__Saccharina_japonica_cultivar_Ja_scaffold7184,_whole_genome_shotgun_sequence
gi_811894687_gb_JXRI01002207.1__Saccharina_japonica_cultivar_Ja_scaffold2233,_whole_genome_shotgun_sequence
gi_811902304_gb_JXRI01000428.1__Saccharina_japonica_cultivar_Ja_scaffold429,_whole_genome_shotgun_sequence
gi_811880027_gb_JXRI01006080.1__Saccharina_japonica_cultivar_Ja_scaffold6878,_whole_genome_shotgun_sequence
gi_811880737_gb_JXRI01005371.1__Saccharina_japonica_cultivar_Ja_scaffold5956,_whole_genome_shotgun_sequence
gi_811876566_gb_JXRI01006343.1__Saccharina_japonica_cultivar_Ja_scaffold7329,_whole_genome_shotgun_sequence
gi_811875097_gb_JXRI01006809.1__Saccharina_japonica_cultivar_Ja_scaffold7936,_whole_genome_shotgun_sequence
gi_811901827_gb_JXRI01000904.1__Saccharina_japonica_cultivar_Ja_scaffold905,_whole_genome_shotgun_sequence
gi_811900810_gb_JXRI01000986.1__Saccharina_japonica_cultivar_Ja_scaffold987,_whole_genome_shotgun_sequence
gi_811885389_gb_JXRI01004626.1__Saccharina_japonica_cultivar_Ja_scaffold5014,_whole_genome_shotgun_sequence
gi_811882633_gb_JXRI01004797.1__Saccharina_japonica_cultivar_Ja_scaffold5225,_whole_genome_shotgun_sequence
gi_811891353_gb_JXRI01003069.1__Saccharina_japonica_cultivar_Ja_scaffold3175,_whole_genome_shotgun_sequence
gi_811897200_gb_JXRI01001378.1__Saccharina_japonica_cultivar_Ja_scaffold1379,_whole_genome_shotgun_sequence
gi_811875305_gb_JXRI01006601.1__Saccharina_japonica_cultivar_Ja_scaffold7712,_whole_genome_shotgun_sequence
gi_811880636_gb_JXRI01005472.1__Saccharina_japonica_cultivar_Ja_scaffold6073,_whole_genome_shotgun_sequence
gi_811897100_gb_JXRI01001478.1__Saccharina_japonica_cultivar_Ja_scaffold1481,_whole_genome_shotgun_sequence
gi_811885905_gb_JXRI01004351.1__Saccharina_japonica_cultivar_Ja_scaffold4681,_whole_genome_shotgun_sequence
gi_811890190_gb_JXRI01003615.1__Saccharina_japonica_cultivar_Ja_scaffold3833,_whole_genome_shotgun_sequence
gi_811875288_gb_JXRI01006618.1__Saccharina_japonica_cultivar_Ja_scaffold7729,_whole_genome_shotgun_sequence
gi_811880882_gb_JXRI01005226.1__Saccharina_japonica_cultivar_Ja_scaffold5772,_whole_genome_shotgun_sequence
gi_811884249_gb_JXRI01004699.1__Saccharina_japonica_cultivar_Ja_scaffold5101,_whole_genome_shotgun_sequence
gi_811876258_gb_JXRI01006365.1__Saccharina_japonica_cultivar_Ja_scaffold7367,_whole_genome_shotgun_sequence
gi_811897316_gb_JXRI01001262.1__Saccharina_japonica_cultivar_Ja_scaffold1263,_whole_genome_shotgun_sequence
gi_811896597_gb_JXRI01001980.1__Saccharina_japonica_cultivar_Ja_scaffold1997,_whole_genome_shotgun_sequence
gi_811875316_gb_JXRI01006590.1__Saccharina_japonica_cultivar_Ja_scaffold7698,_whole_genome_shotgun_sequence
gi_811902613_gb_JXRI01000119.1__Saccharina_japonica_cultivar_Ja_scaffold119,_whole_genome_shotgun_sequence
gi_811895404_gb_JXRI01002161.1__Saccharina_japonica_cultivar_Ja_scaffold2183,_whole_genome_shotgun_sequence
gi_811902244_gb_JXRI01000488.1__Saccharina_japonica_cultivar_Ja_scaffold489,_whole_genome_shotgun_sequence
gi_811896556_gb_JXRI01002021.1__Saccharina_japonica_cultivar_Ja_scaffold2039,_whole_genome_shotgun_sequence
gi_811901586_gb_JXRI01000952.1__Saccharina_japonica_cultivar_Ja_scaffold953,_whole_genome_shotgun_sequence
gi_811881153_gb_JXRI01004964.1__Saccharina_japonica_cultivar_Ja_scaffold5439,_whole_genome_shotgun_sequence
gi_811880834_gb_JXRI01005274.1__Saccharina_japonica_cultivar_Ja_scaffold5833,_whole_genome_shotgun_sequence
gi_811891153_gb_JXRI01003268.1__Saccharina_japonica_cultivar_Ja_scaffold3416,_whole_genome_shotgun_sequence
gi_811902609_gb_JXRI01000123.1__Saccharina_japonica_cultivar_Ja_scaffold123,_whole_genome_shotgun_sequence
gi_811892394_gb_JXRI01002363.1__Saccharina_japonica_cultivar_Ja_scaffold2398,_whole_genome_shotgun_sequence
gi_811887219_gb_JXRI01003811.1__Saccharina_japonica_cultivar_Ja_scaffold4057,_whole_genome_shotgun_sequence
gi_811897074_gb_JXRI01001504.1__Saccharina_japonica_cultivar_Ja_scaffold1507,_whole_genome_shotgun_sequence
gi_811877195_gb_JXRI01006300.1__Saccharina_japonica_cultivar_Ja_scaffold7237,_whole_genome_shotgun_sequence
gi_811902552_gb_JXRI01000180.1__Saccharina_japonica_cultivar_Ja_scaffold180,_whole_genome_shotgun_sequence
gi_811896554_gb_JXRI01002023.1__Saccharina_japonica_cultivar_Ja_scaffold2041,_whole_genome_shotgun_sequence
gi_811902182_gb_JXRI01000550.1__Saccharina_japonica_cultivar_Ja_scaffold551,_whole_genome_shotgun_sequence
gi_811887482_gb_JXRI01003786.1__Saccharina_japonica_cultivar_Ja_scaffold4026,_whole_genome_shotgun_sequence
gi_811876109_gb_JXRI01006376.1__Saccharina_japonica_cultivar_Ja_scaffold7387,_whole_genome_shotgun_sequence
gi_811875199_gb_JXRI01006707.1__Saccharina_japonica_cultivar_Ja_scaffold7827,_whole_genome_shotgun_sequence
gi_811891534_gb_JXRI01002888.1__Saccharina_japonica_cultivar_Ja_scaffold2968,_whole_genome_shotgun_sequence
gi_811901905_gb_JXRI01000826.1__Saccharina_japonica_cultivar_Ja_scaffold827,_whole_genome_shotgun_sequence
gi_811891901_gb_JXRI01002521.1__Saccharina_japonica_cultivar_Ja_scaffold2569,_whole_genome_shotgun_sequence
gi_811875188_gb_JXRI01006718.1__Saccharina_japonica_cultivar_Ja_scaffold7839,_whole_genome_shotgun_sequence
gi_811902063_gb_JXRI01000669.1__Saccharina_japonica_cultivar_Ja_scaffold670,_whole_genome_shotgun_sequence
gi_811897161_gb_JXRI01001417.1__Saccharina_japonica_cultivar_Ja_scaffold1419,_whole_genome_shotgun_sequence
gi_811896785_gb_JXRI01001793.1__Saccharina_japonica_cultivar_Ja_scaffold1802,_whole_genome_shotgun_sequence
gi_811886171_gb_JXRI01004085.1__Saccharina_japonica_cultivar_Ja_scaffold4377,_whole_genome_shotgun_sequence
gi_811876867_gb_JXRI01006321.1__Saccharina_japonica_cultivar_Ja_scaffold7286,_whole_genome_shotgun_sequence
gi_811902612_gb_JXRI01000120.1__Saccharina_japonica_cultivar_Ja_scaffold120,_whole_genome_shotgun_sequence
gi_811897015_gb_JXRI01001563.1__Saccharina_japonica_cultivar_Ja_scaffold1566,_whole_genome_shotgun_sequence
gi_811880068_gb_JXRI01006039.1__Saccharina_japonica_cultivar_Ja_scaffold6820,_whole_genome_shotgun_sequence
gi_811885727_gb_JXRI01004528.1__Saccharina_japonica_cultivar_Ja_scaffold4901,_whole_genome_shotgun_sequence
gi_811901942_gb_JXRI01000789.1__Saccharina_japonica_cultivar_Ja_scaffold790,_whole_genome_shotgun_sequence
gi_811879275_gb_JXRI01006180.1__Saccharina_japonica_cultivar_Ja_scaffold7032,_whole_genome_shotgun_sequence
gi_811902553_gb_JXRI01000179.1__Saccharina_japonica_cultivar_Ja_scaffold179,_whole_genome_shotgun_sequence
gi_811888459_gb_JXRI01003718.1__Saccharina_japonica_cultivar_Ja_scaffold3949,_whole_genome_shotgun_sequence
gi_811902551_gb_JXRI01000181.1__Saccharina_japonica_cultivar_Ja_scaffold181,_whole_genome_shotgun_sequence
gi_811884409_gb_JXRI01004689.1__Saccharina_japonica_cultivar_Ja_scaffold5087,_whole_genome_shotgun_sequence
gi_811897191_gb_JXRI01001387.1__Saccharina_japonica_cultivar_Ja_scaffold1388,_whole_genome_shotgun_sequence
gi_811881363_gb_JXRI01004914.1__Saccharina_japonica_cultivar_Ja_scaffold5378,_whole_genome_shotgun_sequence
gi_811902590_gb_JXRI01000142.1__Saccharina_japonica_cultivar_Ja_scaffold142,_whole_genome_shotgun_sequence
gi_811885868_gb_JXRI01004388.1__Saccharina_japonica_cultivar_Ja_scaffold4727,_whole_genome_shotgun_sequence
gi_811881006_gb_JXRI01005102.1__Saccharina_japonica_cultivar_Ja_scaffold5620,_whole_genome_shotgun_sequence
gi_811880526_gb_JXRI01005582.1__Saccharina_japonica_cultivar_Ja_scaffold6213,_whole_genome_shotgun_sequence
gi_811892024_gb_JXRI01002425.1__Saccharina_japonica_cultivar_Ja_scaffold2463,_whole_genome_shotgun_sequence
gi_811882193_gb_JXRI01004830.1__Saccharina_japonica_cultivar_Ja_scaffold5264,_whole_genome_shotgun_sequence
gi_811891659_gb_JXRI01002763.1__Saccharina_japonica_cultivar_Ja_scaffold2829,_whole_genome_shotgun_sequence
gi_811901808_gb_JXRI01000923.1__Saccharina_japonica_cultivar_Ja_scaffold924,_whole_genome_shotgun_sequence
gi_811897288_gb_JXRI01001290.1__Saccharina_japonica_cultivar_Ja_scaffold1291,_whole_genome_shotgun_sequence
gi_811891073_gb_JXRI01003348.1__Saccharina_japonica_cultivar_Ja_scaffold3511,_whole_genome_shotgun_sequence
gi_811875358_gb_JXRI01006548.1__Saccharina_japonica_cultivar_Ja_scaffold7654,_whole_genome_shotgun_sequence
gi_811896970_gb_JXRI01001608.1__Saccharina_japonica_cultivar_Ja_scaffold1612,_whole_genome_shotgun_sequence
gi_811882251_gb_JXRI01004828.1__Saccharina_japonica_cultivar_Ja_scaffold5262,_whole_genome_shotgun_sequence
gi_811875037_gb_JXRI01006869.1__Saccharina_japonica_cultivar_Ja_scaffold8000,_whole_genome_shotgun_sequence
gi_811880371_gb_JXRI01005737.1__Saccharina_japonica_cultivar_Ja_scaffold6408,_whole_genome_shotgun_sequence
gi_811896492_gb_JXRI01002085.1__Saccharina_japonica_cultivar_Ja_scaffold2104,_whole_genome_shotgun_sequence
gi_811896815_gb_JXRI01001763.1__Saccharina_japonica_cultivar_Ja_scaffold1771,_whole_genome_shotgun_sequence
gi_811881536_gb_JXRI01004896.1__Saccharina_japonica_cultivar_Ja_scaffold5356,_whole_genome_shotgun_sequence
gi_811901926_gb_JXRI01000805.1__Saccharina_japonica_cultivar_Ja_scaffold806,_whole_genome_shotgun_sequence
gi_811885121_gb_JXRI01004651.1__Saccharina_japonica_cultivar_Ja_scaffold5046,_whole_genome_shotgun_sequence
gi_811883872_gb_JXRI01004729.1__Saccharina_japonica_cultivar_Ja_scaffold5140,_whole_genome_shotgun_sequence
gi_811898347_gb_JXRI01001124.1__Saccharina_japonica_cultivar_Ja_scaffold1125,_whole_genome_shotgun_sequence
gi_811897180_gb_JXRI01001398.1__Saccharina_japonica_cultivar_Ja_scaffold1399,_whole_genome_shotgun_sequence
gi_811885936_gb_JXRI01004320.1__Saccharina_japonica_cultivar_Ja_scaffold4643,_whole_genome_shotgun_sequence
gi_811891796_gb_JXRI01002626.1__Saccharina_japonica_cultivar_Ja_scaffold2682,_whole_genome_shotgun_sequence
gi_811899188_gb_JXRI01001074.1__Saccharina_japonica_cultivar_Ja_scaffold1075,_whole_genome_shotgun_sequence
gi_811897021_gb_JXRI01001557.1__Saccharina_japonica_cultivar_Ja_scaffold1560,_whole_genome_shotgun_sequence
gi_811897126_gb_JXRI01001452.1__Saccharina_japonica_cultivar_Ja_scaffold1455,_whole_genome_shotgun_sequence
gi_811885886_gb_JXRI01004370.1__Saccharina_japonica_cultivar_Ja_scaffold4708,_whole_genome_shotgun_sequence
gi_811880208_gb_JXRI01005899.1__Saccharina_japonica_cultivar_Ja_scaffold6619,_whole_genome_shotgun_sequence
gi_811891230_gb_JXRI01003192.1__Saccharina_japonica_cultivar_Ja_scaffold3324,_whole_genome_shotgun_sequence
gi_811879998_gb_JXRI01006109.1__Saccharina_japonica_cultivar_Ja_scaffold6927,_whole_genome_shotgun_sequence
gi_811896836_gb_JXRI01001742.1__Saccharina_japonica_cultivar_Ja_scaffold1750,_whole_genome_shotgun_sequence
gi_811896606_gb_JXRI01001971.1__Saccharina_japonica_cultivar_Ja_scaffold1988,_whole_genome_shotgun_sequence
gi_811885977_gb_JXRI01004279.1__Saccharina_japonica_cultivar_Ja_scaffold4593,_whole_genome_shotgun_sequence
gi_811896617_gb_JXRI01001960.1__Saccharina_japonica_cultivar_Ja_scaffold1977,_whole_genome_shotgun_sequence
gi_811902456_gb_JXRI01000276.1__Saccharina_japonica_cultivar_Ja_scaffold277,_whole_genome_shotgun_sequence
gi_811897059_gb_JXRI01001519.1__Saccharina_japonica_cultivar_Ja_scaffold1522,_whole_genome_shotgun_sequence
gi_811891375_gb_JXRI01003047.1__Saccharina_japonica_cultivar_Ja_scaffold3149,_whole_genome_shotgun_sequence
gi_811902614_gb_JXRI01000118.1__Saccharina_japonica_cultivar_Ja_scaffold118,_whole_genome_shotgun_sequence
gi_811891574_gb_JXRI01002848.1__Saccharina_japonica_cultivar_Ja_scaffold2920,_whole_genome_shotgun_sequence
gi_811891592_gb_JXRI01002830.1__Saccharina_japonica_cultivar_Ja_scaffold2902,_whole_genome_shotgun_sequence
gi_811891587_gb_JXRI01002835.1__Saccharina_japonica_cultivar_Ja_scaffold2907,_whole_genome_shotgun_sequence
gi_811880581_gb_JXRI01005527.1__Saccharina_japonica_cultivar_Ja_scaffold6141,_whole_genome_shotgun_sequence
gi_811896839_gb_JXRI01001739.1__Saccharina_japonica_cultivar_Ja_scaffold1747,_whole_genome_shotgun_sequence
gi_811891200_gb_JXRI01003222.1__Saccharina_japonica_cultivar_Ja_scaffold3363,_whole_genome_shotgun_sequence
gi_811902684_gb_JXRI01000048.1__Saccharina_japonica_cultivar_Ja_scaffold48,_whole_genome_shotgun_sequence
gi_811897119_gb_JXRI01001459.1__Saccharina_japonica_cultivar_Ja_scaffold1462,_whole_genome_shotgun_sequence
gi_811891248_gb_JXRI01003174.1__Saccharina_japonica_cultivar_Ja_scaffold3302,_whole_genome_shotgun_sequence
gi_811902728_gb_JXRI01000004.1__Saccharina_japonica_cultivar_Ja_scaffold4,_whole_genome_shotgun_sequence
gi_811902569_gb_JXRI01000163.1__Saccharina_japonica_cultivar_Ja_scaffold163,_whole_genome_shotgun_sequence
gi_811885928_gb_JXRI01004328.1__Saccharina_japonica_cultivar_Ja_scaffold4654,_whole_genome_shotgun_sequence
gi_811875224_gb_JXRI01006682.1__Saccharina_japonica_cultivar_Ja_scaffold7799,_whole_genome_shotgun_sequence
gi_811902067_gb_JXRI01000665.1__Saccharina_japonica_cultivar_Ja_scaffold666,_whole_genome_shotgun_sequence
gi_811883393_gb_JXRI01004757.1__Saccharina_japonica_cultivar_Ja_scaffold5175,_whole_genome_shotgun_sequence
gi_811891808_gb_JXRI01002614.1__Saccharina_japonica_cultivar_Ja_scaffold2668,_whole_genome_shotgun_sequence
gi_811880521_gb_JXRI01005587.1__Saccharina_japonica_cultivar_Ja_scaffold6218,_whole_genome_shotgun_sequence
gi_811875280_gb_JXRI01006626.1__Saccharina_japonica_cultivar_Ja_scaffold7737,_whole_genome_shotgun_sequence
gi_811902264_gb_JXRI01000468.1__Saccharina_japonica_cultivar_Ja_scaffold469,_whole_genome_shotgun_sequence
gi_811876769_gb_JXRI01006331.1__Saccharina_japonica_cultivar_Ja_scaffold7309,_whole_genome_shotgun_sequence
gi_811885817_gb_JXRI01004438.1__Saccharina_japonica_cultivar_Ja_scaffold4784,_whole_genome_shotgun_sequence
gi_811902202_gb_JXRI01000530.1__Saccharina_japonica_cultivar_Ja_scaffold531,_whole_genome_shotgun_sequence
gi_811881167_gb_JXRI01004959.1__Saccharina_japonica_cultivar_Ja_scaffold5434,_whole_genome_shotgun_sequence
gi_811902185_gb_JXRI01000547.1__Saccharina_japonica_cultivar_Ja_scaffold548,_whole_genome_shotgun_sequence
gi_811902262_gb_JXRI01000470.1__Saccharina_japonica_cultivar_Ja_scaffold471,_whole_genome_shotgun_sequence
gi_811875235_gb_JXRI01006671.1__Saccharina_japonica_cultivar_Ja_scaffold7788,_whole_genome_shotgun_sequence
gi_811902125_gb_JXRI01000607.1__Saccharina_japonica_cultivar_Ja_scaffold608,_whole_genome_shotgun_sequence
gi_811880948_gb_JXRI01005160.1__Saccharina_japonica_cultivar_Ja_scaffold5692,_whole_genome_shotgun_sequence
gi_811896770_gb_JXRI01001808.1__Saccharina_japonica_cultivar_Ja_scaffold1819,_whole_genome_shotgun_sequence
gi_811891397_gb_JXRI01003025.1__Saccharina_japonica_cultivar_Ja_scaffold3125,_whole_genome_shotgun_sequence
gi_811902645_gb_JXRI01000087.1__Saccharina_japonica_cultivar_Ja_scaffold87,_whole_genome_shotgun_sequence
gi_811902007_gb_JXRI01000725.1__Saccharina_japonica_cultivar_Ja_scaffold726,_whole_genome_shotgun_sequence
gi_811897115_gb_JXRI01001463.1__Saccharina_japonica_cultivar_Ja_scaffold1466,_whole_genome_shotgun_sequence
gi_811881063_gb_JXRI01005045.1__Saccharina_japonica_cultivar_Ja_scaffold5551,_whole_genome_shotgun_sequence
gi_811896880_gb_JXRI01001698.1__Saccharina_japonica_cultivar_Ja_scaffold1706,_whole_genome_shotgun_sequence
gi_811902341_gb_JXRI01000391.1__Saccharina_japonica_cultivar_Ja_scaffold392,_whole_genome_shotgun_sequence
gi_811895228_gb_JXRI01002176.1__Saccharina_japonica_cultivar_Ja_scaffold2199,_whole_genome_shotgun_sequence
gi_811881102_gb_JXRI01005006.1__Saccharina_japonica_cultivar_Ja_scaffold5496,_whole_genome_shotgun_sequence
gi_811880666_gb_JXRI01005442.1__Saccharina_japonica_cultivar_Ja_scaffold6039,_whole_genome_shotgun_sequence
gi_811896985_gb_JXRI01001593.1__Saccharina_japonica_cultivar_Ja_scaffold1597,_whole_genome_shotgun_sequence
gi_811891916_gb_JXRI01002506.1__Saccharina_japonica_cultivar_Ja_scaffold2553,_whole_genome_shotgun_sequence
gi_811891371_gb_JXRI01003051.1__Saccharina_japonica_cultivar_Ja_scaffold3156,_whole_genome_shotgun_sequence
gi_811902302_gb_JXRI01000430.1__Saccharina_japonica_cultivar_Ja_scaffold431,_whole_genome_shotgun_sequence
gi_811891597_gb_JXRI01002825.1__Saccharina_japonica_cultivar_Ja_scaffold2896,_whole_genome_shotgun_sequence
gi_811902233_gb_JXRI01000499.1__Saccharina_japonica_cultivar_Ja_scaffold500,_whole_genome_shotgun_sequence
gi_811892055_gb_JXRI01002415.1__Saccharina_japonica_cultivar_Ja_scaffold2452,_whole_genome_shotgun_sequence
gi_811896804_gb_JXRI01001774.1__Saccharina_japonica_cultivar_Ja_scaffold1782,_whole_genome_shotgun_sequence
gi_811886189_gb_JXRI01004067.1__Saccharina_japonica_cultivar_Ja_scaffold4354,_whole_genome_shotgun_sequence
gi_811897066_gb_JXRI01001512.1__Saccharina_japonica_cultivar_Ja_scaffold1515,_whole_genome_shotgun_sequence
gi_811902401_gb_JXRI01000331.1__Saccharina_japonica_cultivar_Ja_scaffold332,_whole_genome_shotgun_sequence
gi_811902143_gb_JXRI01000589.1__Saccharina_japonica_cultivar_Ja_scaffold590,_whole_genome_shotgun_sequence
gi_811902146_gb_JXRI01000586.1__Saccharina_japonica_cultivar_Ja_scaffold587,_whole_genome_shotgun_sequence
gi_811896754_gb_JXRI01001824.1__Saccharina_japonica_cultivar_Ja_scaffold1835,_whole_genome_shotgun_sequence
gi_811896820_gb_JXRI01001758.1__Saccharina_japonica_cultivar_Ja_scaffold1766,_whole_genome_shotgun_sequence
gi_811881403_gb_JXRI01004909.1__Saccharina_japonica_cultivar_Ja_scaffold5373,_whole_genome_shotgun_sequence
gi_811902046_gb_JXRI01000686.1__Saccharina_japonica_cultivar_Ja_scaffold687,_whole_genome_shotgun_sequence
gi_811897055_gb_JXRI01001523.1__Saccharina_japonica_cultivar_Ja_scaffold1526,_whole_genome_shotgun_sequence
gi_811897369_gb_JXRI01001224.1__Saccharina_japonica_cultivar_Ja_scaffold1225,_whole_genome_shotgun_sequence
gi_811896743_gb_JXRI01001835.1__Saccharina_japonica_cultivar_Ja_scaffold1846,_whole_genome_shotgun_sequence
gi_811877443_gb_JXRI01006283.1__Saccharina_japonica_cultivar_Ja_scaffold7194,_whole_genome_shotgun_sequence
gi_811902674_gb_JXRI01000058.1__Saccharina_japonica_cultivar_Ja_scaffold58,_whole_genome_shotgun_sequence
gi_811887420_gb_JXRI01003793.1__Saccharina_japonica_cultivar_Ja_scaffold4035,_whole_genome_shotgun_sequence
gi_811882554_gb_JXRI01004803.1__Saccharina_japonica_cultivar_Ja_scaffold5232,_whole_genome_shotgun_sequence
gi_811883880_gb_JXRI01004721.1__Saccharina_japonica_cultivar_Ja_scaffold5128,_whole_genome_shotgun_sequence
gi_811880001_gb_JXRI01006106.1__Saccharina_japonica_cultivar_Ja_scaffold6924,_whole_genome_shotgun_sequence
gi_811875347_gb_JXRI01006559.1__Saccharina_japonica_cultivar_Ja_scaffold7665,_whole_genome_shotgun_sequence
gi_811881562_gb_JXRI01004892.1__Saccharina_japonica_cultivar_Ja_scaffold5351,_whole_genome_shotgun_sequence
gi_811886297_gb_JXRI01003959.1__Saccharina_japonica_cultivar_Ja_scaffold4232,_whole_genome_shotgun_sequence
gi_811897528_gb_JXRI01001182.1__Saccharina_japonica_cultivar_Ja_scaffold1183,_whole_genome_shotgun_sequence
gi_811897142_gb_JXRI01001436.1__Saccharina_japonica_cultivar_Ja_scaffold1439,_whole_genome_shotgun_sequence
gi_811890946_gb_JXRI01003475.1__Saccharina_japonica_cultivar_Ja_scaffold3662,_whole_genome_shotgun_sequence
gi_811896778_gb_JXRI01001800.1__Saccharina_japonica_cultivar_Ja_scaffold1810,_whole_genome_shotgun_sequence
gi_811891130_gb_JXRI01003291.1__Saccharina_japonica_cultivar_Ja_scaffold3443,_whole_genome_shotgun_sequence
gi_811902298_gb_JXRI01000434.1__Saccharina_japonica_cultivar_Ja_scaffold435,_whole_genome_shotgun_sequence
gi_811881003_gb_JXRI01005105.1__Saccharina_japonica_cultivar_Ja_scaffold5623,_whole_genome_shotgun_sequence
gi_811875169_gb_JXRI01006737.1__Saccharina_japonica_cultivar_Ja_scaffold7858,_whole_genome_shotgun_sequence
gi_811888715_gb_JXRI01003704.1__Saccharina_japonica_cultivar_Ja_scaffold3934,_whole_genome_shotgun_sequence
gi_811902377_gb_JXRI01000355.1__Saccharina_japonica_cultivar_Ja_scaffold356,_whole_genome_shotgun_sequence
gi_811891491_gb_JXRI01002931.1__Saccharina_japonica_cultivar_Ja_scaffold3017,_whole_genome_shotgun_sequence
gi_811881066_gb_JXRI01005042.1__Saccharina_japonica_cultivar_Ja_scaffold5544,_whole_genome_shotgun_sequence
gi_811875312_gb_JXRI01006594.1__Saccharina_japonica_cultivar_Ja_scaffold7704,_whole_genome_shotgun_sequence
gi_811897283_gb_JXRI01001295.1__Saccharina_japonica_cultivar_Ja_scaffold1296,_whole_genome_shotgun_sequence
gi_811875369_gb_JXRI01006537.1__Saccharina_japonica_cultivar_Ja_scaffold7641,_whole_genome_shotgun_sequence
gi_811886684_gb_JXRI01003864.1__Saccharina_japonica_cultivar_Ja_scaffold4120,_whole_genome_shotgun_sequence
gi_811880518_gb_JXRI01005590.1__Saccharina_japonica_cultivar_Ja_scaffold6221,_whole_genome_shotgun_sequence
gi_811875166_gb_JXRI01006740.1__Saccharina_japonica_cultivar_Ja_scaffold7862,_whole_genome_shotgun_sequence
gi_811891845_gb_JXRI01002577.1__Saccharina_japonica_cultivar_Ja_scaffold2627,_whole_genome_shotgun_sequence
gi_811880163_gb_JXRI01005944.1__Saccharina_japonica_cultivar_Ja_scaffold6674,_whole_genome_shotgun_sequence
gi_811896878_gb_JXRI01001700.1__Saccharina_japonica_cultivar_Ja_scaffold1708,_whole_genome_shotgun_sequence
gi_811886234_gb_JXRI01004022.1__Saccharina_japonica_cultivar_Ja_scaffold4303,_whole_genome_shotgun_sequence
gi_811896951_gb_JXRI01001627.1__Saccharina_japonica_cultivar_Ja_scaffold1631,_whole_genome_shotgun_sequence
gi_811891356_gb_JXRI01003066.1__Saccharina_japonica_cultivar_Ja_scaffold3172,_whole_genome_shotgun_sequence
gi_811897196_gb_JXRI01001382.1__Saccharina_japonica_cultivar_Ja_scaffold1383,_whole_genome_shotgun_sequence
gi_811880728_gb_JXRI01005380.1__Saccharina_japonica_cultivar_Ja_scaffold5967,_whole_genome_shotgun_sequence
gi_811875155_gb_JXRI01006751.1__Saccharina_japonica_cultivar_Ja_scaffold7873,_whole_genome_shotgun_sequence
gi_811902324_gb_JXRI01000408.1__Saccharina_japonica_cultivar_Ja_scaffold409,_whole_genome_shotgun_sequence
gi_811880893_gb_JXRI01005215.1__Saccharina_japonica_cultivar_Ja_scaffold5759,_whole_genome_shotgun_sequence
gi_811899487_gb_JXRI01001055.1__Saccharina_japonica_cultivar_Ja_scaffold1056,_whole_genome_shotgun_sequence
gi_811896962_gb_JXRI01001616.1__Saccharina_japonica_cultivar_Ja_scaffold1620,_whole_genome_shotgun_sequence
gi_811886129_gb_JXRI01004127.1__Saccharina_japonica_cultivar_Ja_scaffold4426,_whole_genome_shotgun_sequence
gi_811897419_gb_JXRI01001207.1__Saccharina_japonica_cultivar_Ja_scaffold1208,_whole_genome_shotgun_sequence
gi_811901847_gb_JXRI01000884.1__Saccharina_japonica_cultivar_Ja_scaffold885,_whole_genome_shotgun_sequence
gi_811880556_gb_JXRI01005552.1__Saccharina_japonica_cultivar_Ja_scaffold6177,_whole_genome_shotgun_sequence
gi_811880519_gb_JXRI01005589.1__Saccharina_japonica_cultivar_Ja_scaffold6220,_whole_genome_shotgun_sequence
gi_811890381_gb_JXRI01003608.1__Saccharina_japonica_cultivar_Ja_scaffold3825,_whole_genome_shotgun_sequence
gi_811902588_gb_JXRI01000144.1__Saccharina_japonica_cultivar_Ja_scaffold144,_whole_genome_shotgun_sequence
gi_811891544_gb_JXRI01002878.1__Saccharina_japonica_cultivar_Ja_scaffold2953,_whole_genome_shotgun_sequence
gi_811897366_gb_JXRI01001225.1__Saccharina_japonica_cultivar_Ja_scaffold1226,_whole_genome_shotgun_sequence
gi_811896691_gb_JXRI01001886.1__Saccharina_japonica_cultivar_Ja_scaffold1898,_whole_genome_shotgun_sequence
gi_811897034_gb_JXRI01001544.1__Saccharina_japonica_cultivar_Ja_scaffold1547,_whole_genome_shotgun_sequence
gi_811880337_gb_JXRI01005771.1__Saccharina_japonica_cultivar_Ja_scaffold6448,_whole_genome_shotgun_sequence
gi_811878427_gb_JXRI01006232.1__Saccharina_japonica_cultivar_Ja_scaffold7110,_whole_genome_shotgun_sequence
gi_811885694_gb_JXRI01004561.1__Saccharina_japonica_cultivar_Ja_scaffold4938,_whole_genome_shotgun_sequence
gi_811875126_gb_JXRI01006780.1__Saccharina_japonica_cultivar_Ja_scaffold7904,_whole_genome_shotgun_sequence
gi_811886075_gb_JXRI01004181.1__Saccharina_japonica_cultivar_Ja_scaffold4485,_whole_genome_shotgun_sequence
gi_811880366_gb_JXRI01005742.1__Saccharina_japonica_cultivar_Ja_scaffold6413,_whole_genome_shotgun_sequence
gi_811896728_gb_JXRI01001849.1__Saccharina_japonica_cultivar_Ja_scaffold1861,_whole_genome_shotgun_sequence
gi_811902023_gb_JXRI01000709.1__Saccharina_japonica_cultivar_Ja_scaffold710,_whole_genome_shotgun_sequence
gi_811885917_gb_JXRI01004339.1__Saccharina_japonica_cultivar_Ja_scaffold4667,_whole_genome_shotgun_sequence
gi_811894466_gb_JXRI01002218.1__Saccharina_japonica_cultivar_Ja_scaffold2244,_whole_genome_shotgun_sequence
gi_811881182_gb_JXRI01004954.1__Saccharina_japonica_cultivar_Ja_scaffold5428,_whole_genome_shotgun_sequence
gi_811880779_gb_JXRI01005329.1__Saccharina_japonica_cultivar_Ja_scaffold5897,_whole_genome_shotgun_sequence
gi_811902048_gb_JXRI01000684.1__Saccharina_japonica_cultivar_Ja_scaffold685,_whole_genome_shotgun_sequence
gi_811875408_gb_JXRI01006498.1__Saccharina_japonica_cultivar_Ja_scaffold7592,_whole_genome_shotgun_sequence
gi_811875200_gb_JXRI01006706.1__Saccharina_japonica_cultivar_Ja_scaffold7826,_whole_genome_shotgun_sequence
gi_811880143_gb_JXRI01005964.1__Saccharina_japonica_cultivar_Ja_scaffold6702,_whole_genome_shotgun_sequence
gi_811880472_gb_JXRI01005636.1__Saccharina_japonica_cultivar_Ja_scaffold6282,_whole_genome_shotgun_sequence
gi_811902358_gb_JXRI01000374.1__Saccharina_japonica_cultivar_Ja_scaffold375,_whole_genome_shotgun_sequence
gi_811891728_gb_JXRI01002694.1__Saccharina_japonica_cultivar_Ja_scaffold2756,_whole_genome_shotgun_sequence
gi_811880564_gb_JXRI01005544.1__Saccharina_japonica_cultivar_Ja_scaffold6168,_whole_genome_shotgun_sequence
gi_811880082_gb_JXRI01006025.1__Saccharina_japonica_cultivar_Ja_scaffold6797,_whole_genome_shotgun_sequence
gi_811897091_gb_JXRI01001487.1__Saccharina_japonica_cultivar_Ja_scaffold1490,_whole_genome_shotgun_sequence
gi_811891275_gb_JXRI01003147.1__Saccharina_japonica_cultivar_Ja_scaffold3270,_whole_genome_shotgun_sequence
gi_811902083_gb_JXRI01000649.1__Saccharina_japonica_cultivar_Ja_scaffold650,_whole_genome_shotgun_sequence
gi_811901810_gb_JXRI01000921.1__Saccharina_japonica_cultivar_Ja_scaffold922,_whole_genome_shotgun_sequence
gi_811891423_gb_JXRI01002999.1__Saccharina_japonica_cultivar_Ja_scaffold3094,_whole_genome_shotgun_sequence
gi_811875285_gb_JXRI01006621.1__Saccharina_japonica_cultivar_Ja_scaffold7732,_whole_genome_shotgun_sequence
gi_811891974_gb_JXRI01002448.1__Saccharina_japonica_cultivar_Ja_scaffold2488,_whole_genome_shotgun_sequence
gi_811891657_gb_JXRI01002765.1__Saccharina_japonica_cultivar_Ja_scaffold2831,_whole_genome_shotgun_sequence
gi_811878812_gb_JXRI01006210.1__Saccharina_japonica_cultivar_Ja_scaffold7080,_whole_genome_shotgun_sequence
gi_811894462_gb_JXRI01002222.1__Saccharina_japonica_cultivar_Ja_scaffold2248,_whole_genome_shotgun_sequence
gi_811895942_gb_JXRI01002141.1__Saccharina_japonica_cultivar_Ja_scaffold2162,_whole_genome_shotgun_sequence
gi_811891874_gb_JXRI01002548.1__Saccharina_japonica_cultivar_Ja_scaffold2596,_whole_genome_shotgun_sequence
gi_811891892_gb_JXRI01002530.1__Saccharina_japonica_cultivar_Ja_scaffold2578,_whole_genome_shotgun_sequence
gi_811880484_gb_JXRI01005624.1__Saccharina_japonica_cultivar_Ja_scaffold6264,_whole_genome_shotgun_sequence
gi_811891568_gb_JXRI01002854.1__Saccharina_japonica_cultivar_Ja_scaffold2927,_whole_genome_shotgun_sequence
gi_811891064_gb_JXRI01003357.1__Saccharina_japonica_cultivar_Ja_scaffold3523,_whole_genome_shotgun_sequence
gi_811885997_gb_JXRI01004259.1__Saccharina_japonica_cultivar_Ja_scaffold4570,_whole_genome_shotgun_sequence
gi_811880058_gb_JXRI01006049.1__Saccharina_japonica_cultivar_Ja_scaffold6836,_whole_genome_shotgun_sequence
gi_811886072_gb_JXRI01004184.1__Saccharina_japonica_cultivar_Ja_scaffold4489,_whole_genome_shotgun_sequence
gi_811874929_gb_JXRI01006977.1__Saccharina_japonica_cultivar_Ja_scaffold8117,_whole_genome_shotgun_sequence
gi_811901787_gb_JXRI01000944.1__Saccharina_japonica_cultivar_Ja_scaffold945,_whole_genome_shotgun_sequence
gi_811881035_gb_JXRI01005073.1__Saccharina_japonica_cultivar_Ja_scaffold5583,_whole_genome_shotgun_sequence
gi_811891430_gb_JXRI01002992.1__Saccharina_japonica_cultivar_Ja_scaffold3087,_whole_genome_shotgun_sequence
gi_811885797_gb_JXRI01004458.1__Saccharina_japonica_cultivar_Ja_scaffold4810,_whole_genome_shotgun_sequence
gi_811901806_gb_JXRI01000925.1__Saccharina_japonica_cultivar_Ja_scaffold926,_whole_genome_shotgun_sequence
gi_811893838_gb_JXRI01002258.1__Saccharina_japonica_cultivar_Ja_scaffold2284,_whole_genome_shotgun_sequence
gi_811902420_gb_JXRI01000312.1__Saccharina_japonica_cultivar_Ja_scaffold313,_whole_genome_shotgun_sequence
gi_811902592_gb_JXRI01000140.1__Saccharina_japonica_cultivar_Ja_scaffold140,_whole_genome_shotgun_sequence
gi_811885681_gb_JXRI01004574.1__Saccharina_japonica_cultivar_Ja_scaffold4953,_whole_genome_shotgun_sequence
gi_811902453_gb_JXRI01000279.1__Saccharina_japonica_cultivar_Ja_scaffold280,_whole_genome_shotgun_sequence
gi_811902206_gb_JXRI01000526.1__Saccharina_japonica_cultivar_Ja_scaffold527,_whole_genome_shotgun_sequence
gi_811902127_gb_JXRI01000605.1__Saccharina_japonica_cultivar_Ja_scaffold606,_whole_genome_shotgun_sequence
gi_811899698_gb_JXRI01001041.1__Saccharina_japonica_cultivar_Ja_scaffold1042,_whole_genome_shotgun_sequence
gi_811875415_gb_JXRI01006491.1__Saccharina_japonica_cultivar_Ja_scaffold7585,_whole_genome_shotgun_sequence
gi_811880201_gb_JXRI01005906.1__Saccharina_japonica_cultivar_Ja_scaffold6627,_whole_genome_shotgun_sequence
gi_811875430_gb_JXRI01006476.1__Saccharina_japonica_cultivar_Ja_scaffold7565,_whole_genome_shotgun_sequence
gi_811894040_gb_JXRI01002241.1__Saccharina_japonica_cultivar_Ja_scaffold2267,_whole_genome_shotgun_sequence
gi_811891099_gb_JXRI01003322.1__Saccharina_japonica_cultivar_Ja_scaffold3482,_whole_genome_shotgun_sequence
gi_811891088_gb_JXRI01003333.1__Saccharina_japonica_cultivar_Ja_scaffold3495,_whole_genome_shotgun_sequence
gi_811883189_gb_JXRI01004769.1__Saccharina_japonica_cultivar_Ja_scaffold5190,_whole_genome_shotgun_sequence
gi_811875261_gb_JXRI01006645.1__Saccharina_japonica_cultivar_Ja_scaffold7757,_whole_genome_shotgun_sequence
gi_811902437_gb_JXRI01000295.1__Saccharina_japonica_cultivar_Ja_scaffold296,_whole_genome_shotgun_sequence
gi_811897332_gb_JXRI01001246.1__Saccharina_japonica_cultivar_Ja_scaffold1247,_whole_genome_shotgun_sequence
gi_811875374_gb_JXRI01006532.1__Saccharina_japonica_cultivar_Ja_scaffold7635,_whole_genome_shotgun_sequence
gi_811891540_gb_JXRI01002882.1__Saccharina_japonica_cultivar_Ja_scaffold2960,_whole_genome_shotgun_sequence
gi_811891881_gb_JXRI01002541.1__Saccharina_japonica_cultivar_Ja_scaffold2589,_whole_genome_shotgun_sequence
gi_811877728_gb_JXRI01006270.1__Saccharina_japonica_cultivar_Ja_scaffold7173,_whole_genome_shotgun_sequence
gi_811881134_gb_JXRI01004974.1__Saccharina_japonica_cultivar_Ja_scaffold5453,_whole_genome_shotgun_sequence
gi_811891042_gb_JXRI01003379.1__Saccharina_japonica_cultivar_Ja_scaffold3547,_whole_genome_shotgun_sequence
gi_811880902_gb_JXRI01005206.1__Saccharina_japonica_cultivar_Ja_scaffold5749,_whole_genome_shotgun_sequence
gi_811895752_gb_JXRI01002149.1__Saccharina_japonica_cultivar_Ja_scaffold2171,_whole_genome_shotgun_sequence
gi_811896604_gb_JXRI01001973.1__Saccharina_japonica_cultivar_Ja_scaffold1990,_whole_genome_shotgun_sequence
gi_811891170_gb_JXRI01003251.1__Saccharina_japonica_cultivar_Ja_scaffold3398,_whole_genome_shotgun_sequence
gi_811879957_gb_JXRI01006150.1__Saccharina_japonica_cultivar_Ja_scaffold6996,_whole_genome_shotgun_sequence
gi_811896522_gb_JXRI01002055.1__Saccharina_japonica_cultivar_Ja_scaffold2073,_whole_genome_shotgun_sequence
gi_811881091_gb_JXRI01005017.1__Saccharina_japonica_cultivar_Ja_scaffold5510,_whole_genome_shotgun_sequence
gi_811896511_gb_JXRI01002066.1__Saccharina_japonica_cultivar_Ja_scaffold2084,_whole_genome_shotgun_sequence
gi_811881080_gb_JXRI01005028.1__Saccharina_japonica_cultivar_Ja_scaffold5521,_whole_genome_shotgun_sequence
gi_811880753_gb_JXRI01005355.1__Saccharina_japonica_cultivar_Ja_scaffold5933,_whole_genome_shotgun_sequence
gi_811875024_gb_JXRI01006882.1__Saccharina_japonica_cultivar_Ja_scaffold8016,_whole_genome_shotgun_sequence
gi_811899593_gb_JXRI01001046.1__Saccharina_japonica_cultivar_Ja_scaffold1047,_whole_genome_shotgun_sequence
gi_811893137_gb_JXRI01002304.1__Saccharina_japonica_cultivar_Ja_scaffold2337,_whole_genome_shotgun_sequence
gi_811890571_gb_JXRI01003601.1__Saccharina_japonica_cultivar_Ja_scaffold3817,_whole_genome_shotgun_sequence
gi_811877078_gb_JXRI01006307.1__Saccharina_japonica_cultivar_Ja_scaffold7253,_whole_genome_shotgun_sequence
gi_811880547_gb_JXRI01005561.1__Saccharina_japonica_cultivar_Ja_scaffold6189,_whole_genome_shotgun_sequence
gi_811886473_gb_JXRI01003894.1__Saccharina_japonica_cultivar_Ja_scaffold4154,_whole_genome_shotgun_sequence
gi_811896932_gb_JXRI01001646.1__Saccharina_japonica_cultivar_Ja_scaffold1651,_whole_genome_shotgun_sequence
gi_811874934_gb_JXRI01006972.1__Saccharina_japonica_cultivar_Ja_scaffold8112,_whole_genome_shotgun_sequence
[truncated: 4,464 more rows]

## Sheet: unclassified scaffolds
gi_811886098_gb_JXRI01004158.1__Saccharina_japonica_cultivar_Ja_scaffold4459,_whole_genome_shotgun_sequence
[truncated: 1,059 more rows]
